# Supplementary material for: A new Andean genus, Lafontaineana, with descriptions of four new species and two new Neotropical species of Panthea (Noctuidae, Pantheinae)
Source: Zookeys. 2021 Apr 6;1028:113–34. doi: 10.3897/zookeys.1028.56784 (PMC8044069; doi:10.3897/zookeys.1028.56784)
Supplement: XML Treatment for Lafontaineana [file zookeys.1028.56784-treatment1.xml]

<!DOCTYPE tp:taxon-treatment
  PUBLIC "-//TaxonX//DTD Taxonomic Treatment Publishing DTD v0 20100105//EN" "tax-treatment-NSO.dtd">
<tp:taxon-treatment xmlns:tp="http://www.plazi.org/taxpub"><tp:treatment-meta><kwd-group><label>Taxon classification</label><kwd><named-content xmlns:xlink="http://www.w3.org/1999/xlink" content-type="kingdom">Animalia</named-content></kwd><kwd><named-content xmlns:xlink="http://www.w3.org/1999/xlink" content-type="order">Lepidoptera</named-content></kwd><kwd><named-content xmlns:xlink="http://www.w3.org/1999/xlink" content-type="family">Noctuidae</named-content></kwd></kwd-group><mixed-citation publication-type="journal"><person-group><name><surname>Martinez</surname><given-names>Jose I.</given-names></name><name><surname>Schmidt</surname><given-names>B. Christian</given-names></name><name><surname>Miller</surname><given-names>Jacqueline Y.</given-names></name></person-group><article-title>A new Andean genus, <italic><tp:taxon-name><tp:taxon-name-part taxon-name-part-type="genus" reg="Lafontaineana">Lafontaineana</tp:taxon-name-part></tp:taxon-name></italic>, with descriptions of four new species and two new Neotropical species of <italic><tp:taxon-name><tp:taxon-name-part taxon-name-part-type="genus" reg="Panthea">Panthea</tp:taxon-name-part></tp:taxon-name></italic> (<tp:taxon-name><tp:taxon-name-part taxon-name-part-type="family">Noctuidae</tp:taxon-name-part></tp:taxon-name>, <tp:taxon-name><tp:taxon-name-part taxon-name-part-type="subfamily">Pantheinae</tp:taxon-name-part></tp:taxon-name>)</article-title><source>Zookeys</source><day>06</day><month>4</month><year>2021</year><volume>1028</volume><fpage>113</fpage><lpage>134</lpage><pub-id pub-id-type="doi">10.3897/zookeys.1028.56784</pub-id></mixed-citation></tp:treatment-meta><tp:nomenclature><tp:taxon-name><object-id xmlns:xlink="http://www.w3.org/1999/xlink" content-type="arpha" xlink:type="simple">3F553F2D-1C4B-5D6D-B8C8-869156C26FDB</object-id>
            <tp:taxon-name-part taxon-name-part-type="genus" reg="Lafontaineana">Lafontaineana</tp:taxon-name-part>
            <object-id xmlns:xlink="http://www.w3.org/1999/xlink" content-type="zoobank" xlink:type="simple">http://zoobank.org/9E7D99A1-D567-48DC-B6EA-EBB95FDD11A6</object-id>
          </tp:taxon-name><tp:taxon-authority>Martinez</tp:taxon-authority><tp:taxon-status xmlns:xlink="http://www.w3.org/1999/xlink" xlink:type="simple">gen. nov.</tp:taxon-status></tp:nomenclature><tp:treatment-sec sec-type="Gender"><title>Gender.</title><p>Feminine.</p></tp:treatment-sec><tp:treatment-sec sec-type="type species" id="SECID0EJBAE"><title>Type species.</title><p><italic><tp:taxon-name><tp:taxon-name-part taxon-name-part-type="genus" reg="Diphtera">Diphtera</tp:taxon-name-part> <tp:taxon-name-part taxon-name-part-type="species" reg="marmorifera">marmorifera</tp:taxon-name-part></tp:taxon-name></italic> Walker, 1865 by present designation.</p></tp:treatment-sec><tp:treatment-sec sec-type="etymology" id="SECID0E1BAE"><title>Etymology.</title><p><italic><tp:taxon-name><tp:taxon-name-part taxon-name-part-type="genus" reg="Lafontaineana">Lafontaineana</tp:taxon-name-part></tp:taxon-name></italic> is proposed in honor of our colleague J. Donald Lafontaine, who has worked with <tp:taxon-name><tp:taxon-name-part taxon-name-part-type="order">Lepidoptera</tp:taxon-name-part></tp:taxon-name>, especially <tp:taxon-name><tp:taxon-name-part taxon-name-part-type="superfamily">Noctuoidea</tp:taxon-name-part></tp:taxon-name>, for more than 40 years; his work has been an inspiration to many in the world of noctuoid research.</p></tp:treatment-sec><tp:treatment-sec sec-type="Included species" id="SECID0ERCAE"><title>Included species.</title><p><italic><tp:taxon-name><tp:taxon-name-part taxon-name-part-type="genus" reg="Lafontaineana">Lafontaineana</tp:taxon-name-part> <tp:taxon-name-part taxon-name-part-type="species" reg="marmorifera">marmorifera</tp:taxon-name-part></tp:taxon-name></italic> (Walker,) comb. nov. and the four new species described herein: <italic><tp:taxon-name><tp:taxon-name-part taxon-name-part-type="genus" reg="Lafontaineana">L.</tp:taxon-name-part> <tp:taxon-name-part taxon-name-part-type="species" reg="alexandrae">alexandrae</tp:taxon-name-part></tp:taxon-name></italic> sp. nov., <italic><tp:taxon-name><tp:taxon-name-part taxon-name-part-type="genus" reg="Lafontaineana">L.</tp:taxon-name-part> <tp:taxon-name-part taxon-name-part-type="species" reg="imama">imama</tp:taxon-name-part></tp:taxon-name></italic> sp. nov., <italic><tp:taxon-name><tp:taxon-name-part taxon-name-part-type="genus" reg="Lafontaineana">L.</tp:taxon-name-part> <tp:taxon-name-part taxon-name-part-type="species" reg="puma">puma</tp:taxon-name-part></tp:taxon-name></italic> sp. nov., and <italic><tp:taxon-name><tp:taxon-name-part taxon-name-part-type="genus" reg="Lafontaineana">L.</tp:taxon-name-part> <tp:taxon-name-part taxon-name-part-type="species" reg="thuta">thuta</tp:taxon-name-part></tp:taxon-name></italic> sp. nov.</p></tp:treatment-sec><tp:treatment-sec sec-type="diagnosis" id="SECID0EOEAE"><title>Diagnosis.</title><p>The external and internal morphologies of <italic><tp:taxon-name><tp:taxon-name-part taxon-name-part-type="genus" reg="Lafontaineana">Lafontaineana</tp:taxon-name-part></tp:taxon-name></italic> and <italic><tp:taxon-name><tp:taxon-name-part taxon-name-part-type="genus" reg="Lichnoptera">Lichnoptera</tp:taxon-name-part></tp:taxon-name></italic> are dissimilar (Figs <xref ref-type="fig" rid="F4">6</xref>, <xref ref-type="fig" rid="F4">7</xref>, <xref ref-type="fig" rid="F5">21</xref>, <xref ref-type="fig" rid="F7">29</xref>). In <italic><tp:taxon-name><tp:taxon-name-part taxon-name-part-type="genus" reg="Lafontaineana">Lafontaineana</tp:taxon-name-part></tp:taxon-name></italic>, the thorax is white with black patches, which form large black polygons; these patches are smaller in <italic><tp:taxon-name><tp:taxon-name-part taxon-name-part-type="genus" reg="Lichnoptera">Lichnoptera</tp:taxon-name-part></tp:taxon-name></italic>. The black markings of the forewing are wider and more sharply defined. The hindwing has a discal spot and dark lunate mark on the tornus, both of which are absent in <italic><tp:taxon-name><tp:taxon-name-part taxon-name-part-type="genus" reg="Lichnoptera">Lichnoptera</tp:taxon-name-part></tp:taxon-name></italic>. In the male genitalia of <italic><tp:taxon-name><tp:taxon-name-part taxon-name-part-type="genus" reg="Lafontaineana">Lafontaineana</tp:taxon-name-part></tp:taxon-name></italic>, the valva lacks the clasper (present in <italic><tp:taxon-name><tp:taxon-name-part taxon-name-part-type="genus" reg="Lichnoptera">Lichnoptera</tp:taxon-name-part></tp:taxon-name></italic>), and there are sclerotized spines on the vesica (absent in <italic><tp:taxon-name><tp:taxon-name-part taxon-name-part-type="genus" reg="Lichnoptera">Lichnoptera</tp:taxon-name-part></tp:taxon-name></italic>). In the female genitalia of <italic><tp:taxon-name><tp:taxon-name-part taxon-name-part-type="genus" reg="Lichnoptera">Lichnoptera</tp:taxon-name-part></tp:taxon-name></italic>, the corpus bursae is remarkably smaller than the appendix bursae, while in <italic><tp:taxon-name><tp:taxon-name-part taxon-name-part-type="genus" reg="Lafontaineana">Lafontaineana</tp:taxon-name-part></tp:taxon-name></italic> the opposite is true.</p></tp:treatment-sec><tp:treatment-sec sec-type="description" id="SECID0EKHAE"><title>Description.</title><p><italic><tp:taxon-name><tp:taxon-name-part taxon-name-part-type="genus" reg="Lafontaineana">Lafontaineana</tp:taxon-name-part></tp:taxon-name></italic> species are sexually dimorphic in size as well as in coloration, and the female is larger and paler than male. Both sexes have filiform antennae; eyes densely covered by short and fine interfacetal setae; haustellum short, dark brown; palpus short with the terminal segment 5× shorter than second segment, divided in black and yellow, but differing in the terminal segment, which is mostly marbled with black, white, and yellow scales. Thoracic dorsal vestiture concolorous except in forewing, of which ground color is white to yellowish white, with prominent black polygons in collar, tegula, and patagium centrally, while ventrally the thorax is gray; thorax with orange hair-like tuft laterally beneath forewing; forewing pattern well-developed with ground color darker in the median field; orbicular spot round and prominent, reniform spot trapezoidal. Hindwing white, semi-hyaline (dark gray in <italic><tp:taxon-name><tp:taxon-name-part taxon-name-part-type="genus" reg="Lafontaineana">L.</tp:taxon-name-part> <tp:taxon-name-part taxon-name-part-type="species" reg="alexandrae">alexandrae</tp:taxon-name-part></tp:taxon-name></italic>); female with barely visible discal, medial and postmedial lines; dark spots covering costa and Sc+R1 cells; discal spot fused with discal line; lunate marking on tornus, which is longer in female. Abdomen dull orange with dark brown dorsal stripe and brown dorsal tuft on segments A1–A7. Male genitalia with tegumen relatively narrow; long simple valva lacking clasper; cucullar region slightly squared, but narrow and reasonably short; costal and posterior margins with a curved extension on each; juxta mostly shield-like; uncus sinuous; aedeagus short; vesica longer than the aedeagus with a medial diverticulum and a row of sclerotized spines. Female genitalia with sterigma and appendix bursae lightly sclerotized; ductus bursae sclerotized; corpus bursae transparent without signa; anterior and posterior apophysis remarkably short, except in <italic><tp:taxon-name><tp:taxon-name-part taxon-name-part-type="genus" reg="Lafontaineana">L.</tp:taxon-name-part> <tp:taxon-name-part taxon-name-part-type="species" reg="alexandrae">alexandrae</tp:taxon-name-part></tp:taxon-name></italic> which has large posterior apophysis.</p></tp:treatment-sec><tp:treatment-sec sec-type="description" id="SECID0ENIAE"><title>Genetic characterization.</title><p>DNA barcodes of <italic><tp:taxon-name><tp:taxon-name-part taxon-name-part-type="genus" reg="Lafontaineana">Lafontaineana</tp:taxon-name-part></tp:taxon-name></italic> species are distinguishable from their sister clade, the <italic><tp:taxon-name><tp:taxon-name-part taxon-name-part-type="genus" reg="Gaujonia">Gaujonia</tp:taxon-name-part></tp:taxon-name></italic> genus group, by ≥ 7% divergence (Fig. <xref ref-type="fig" rid="F1">1</xref>).</p><fig id="F1" position="float" orientation="portrait"><object-id xmlns:xlink="http://www.w3.org/1999/xlink" content-type="doi" xlink:type="simple">10.3897/zookeys.1028.56784.figure1</object-id><object-id xmlns:xlink="http://www.w3.org/1999/xlink" content-type="arpha" xlink:type="simple">6BE458D7-05C0-50B1-B41C-BCFE47C9353E</object-id><label>Figure 1.</label><caption><p>Relationships between the species of the genus <italic><tp:taxon-name><tp:taxon-name-part taxon-name-part-type="genus" reg="Lafontaineana">Lafontaineana</tp:taxon-name-part></tp:taxon-name></italic> and other genera in the <italic><tp:taxon-name><tp:taxon-name-part taxon-name-part-type="genus" reg="Lichnoptera">Lichnoptera</tp:taxon-name-part></tp:taxon-name></italic> clade employing a Maximum Likelihood analysis based on the cytochrome c oxidase I gene (<abbrev xmlns:xlink="http://www.w3.org/1999/xlink" xlink:title="cytochrome c oxidase I gene" id="ABBRID0E2JAE" xlink:type="simple">COI</abbrev>). Nodes with black circles represent high support (<abbrev xmlns:xlink="http://www.w3.org/1999/xlink" xlink:title="ultrafast bootstraps" id="ABBRID0E6JAE" xlink:type="simple">UFBoot</abbrev> ≥ 95 and <abbrev xmlns:xlink="http://www.w3.org/1999/xlink" xlink:title="Shimodaira-Hasegawa approximate likelihood ratio test" id="ABBRID0EDKAE" xlink:type="simple">SH-aLRT</abbrev> ≥ 80). Nodes with gray circles represent low support (<abbrev xmlns:xlink="http://www.w3.org/1999/xlink" xlink:title="ultrafast bootstraps" id="ABBRID0EHKAE" xlink:type="simple">UFBoot</abbrev> &lt; 95 and <abbrev xmlns:xlink="http://www.w3.org/1999/xlink" xlink:title="Shimodaira-Hasegawa approximate likelihood ratio test" id="ABBRID0ELKAE" xlink:type="simple">SH-aLRT</abbrev> &lt; 80). Black branches represent the outgroups.</p></caption><graphic xmlns:xlink="http://www.w3.org/1999/xlink" xlink:href="zookeys-1028-113-g001.jpg" position="float" orientation="portrait" xlink:type="simple" id="oo_528818.jpg"><uri content-type="original_file" xlink:type="simple">https://binary.pensoft.net/fig/528818</uri></graphic></fig></tp:treatment-sec><tp:treatment-sec sec-type="Immature stages" id="SECID0EUKAE"><title>Immature stages.</title><p>Immature stages as well as the host plants are unknown.</p></tp:treatment-sec><tp:treatment-sec><!--Section generated to contain objects referenced in tp:taxon-treatment.--><fig id="F4" position="float" orientation="portrait"><object-id xmlns:xlink="http://www.w3.org/1999/xlink" content-type="doi" xlink:type="simple">10.3897/zookeys.1028.56784.figures6-20</object-id><object-id xmlns:xlink="http://www.w3.org/1999/xlink" content-type="arpha" xlink:type="simple">AB257797-7222-5D71-8A00-11BB56A8F6A2</object-id><label>Figures 6–20.</label><caption><p>Adult habitus of <italic><tp:taxon-name><tp:taxon-name-part taxon-name-part-type="genus" reg="Lichnoptera">Lichnoptera</tp:taxon-name-part></tp:taxon-name></italic>, <italic><tp:taxon-name><tp:taxon-name-part taxon-name-part-type="genus" reg="Lafontaineana">Lafontaineana</tp:taxon-name-part></tp:taxon-name></italic>, and <italic><tp:taxon-name><tp:taxon-name-part taxon-name-part-type="genus" reg="Panthea">Panthea</tp:taxon-name-part></tp:taxon-name></italic><bold>6</bold><italic><tp:taxon-name><tp:taxon-name-part taxon-name-part-type="genus" reg="Lichnoptera">Lichnoptera</tp:taxon-name-part> <tp:taxon-name-part taxon-name-part-type="species" reg="gulo">gulo</tp:taxon-name-part></tp:taxon-name></italic>, ♂, <named-content xmlns:xlink="http://www.w3.org/1999/xlink" content-type="dwc:institutional_code" xlink:type="simple">MGCL</named-content>, Cundinamarca, Colombia <bold>7</bold><italic><tp:taxon-name><tp:taxon-name-part taxon-name-part-type="genus" reg="Lichnoptera">L.</tp:taxon-name-part> <tp:taxon-name-part taxon-name-part-type="species" reg="gulo">gulo</tp:taxon-name-part></tp:taxon-name></italic>, ♀, <named-content xmlns:xlink="http://www.w3.org/1999/xlink" content-type="dwc:institutional_code" xlink:type="simple">MGCL</named-content>, Cundinamarca, Colombia <bold>8</bold><italic><tp:taxon-name><tp:taxon-name-part taxon-name-part-type="genus" reg="Lafontaineana">Lafontaineana</tp:taxon-name-part> <tp:taxon-name-part taxon-name-part-type="species" reg="marmorifera">marmorifera</tp:taxon-name-part></tp:taxon-name></italic>, ♂, <named-content xmlns:xlink="http://www.w3.org/1999/xlink" content-type="dwc:institutional_code" xlink:type="simple">MGCL</named-content>, Cundinamarca, Colombia <bold>9</bold><italic><tp:taxon-name><tp:taxon-name-part taxon-name-part-type="genus" reg="Lafontaineana">L.</tp:taxon-name-part> <tp:taxon-name-part taxon-name-part-type="species" reg="marmorifera">marmorifera</tp:taxon-name-part></tp:taxon-name></italic>, ♀, <named-content xmlns:xlink="http://www.w3.org/1999/xlink" content-type="dwc:institutional_code" xlink:type="simple">MGCL</named-content>, Cundinamarca, Colombia <bold>10</bold><italic><tp:taxon-name><tp:taxon-name-part taxon-name-part-type="genus" reg="Lafontaineana">L.</tp:taxon-name-part> <tp:taxon-name-part taxon-name-part-type="species" reg="imama">imama</tp:taxon-name-part></tp:taxon-name></italic>, ♂, <named-content xmlns:xlink="http://www.w3.org/1999/xlink" content-type="dwc:institutional_code" xlink:type="simple">MGCL</named-content>, holotype, Tolima, Colombia <bold>11</bold><italic><tp:taxon-name><tp:taxon-name-part taxon-name-part-type="genus" reg="Lafontaineana">L.</tp:taxon-name-part> <tp:taxon-name-part taxon-name-part-type="species" reg="imama">imama</tp:taxon-name-part></tp:taxon-name></italic>, ♀, <named-content xmlns:xlink="http://www.w3.org/1999/xlink" content-type="dwc:institutional_code" xlink:type="simple">MGCL</named-content>, paratype, Tolima, Colombia <bold>12</bold><italic><tp:taxon-name><tp:taxon-name-part taxon-name-part-type="genus" reg="Lafontaineana">L.</tp:taxon-name-part> <tp:taxon-name-part taxon-name-part-type="species" reg="puma">puma</tp:taxon-name-part></tp:taxon-name></italic>, ♂, <named-content xmlns:xlink="http://www.w3.org/1999/xlink" content-type="dwc:institutional_code" xlink:type="simple">CNC</named-content>, holotype, La Alegria, Ecuador <bold>13</bold><italic><tp:taxon-name><tp:taxon-name-part taxon-name-part-type="genus" reg="Lafontaineana">L.</tp:taxon-name-part> <tp:taxon-name-part taxon-name-part-type="species" reg="puma">puma</tp:taxon-name-part></tp:taxon-name></italic>, ♀, <named-content xmlns:xlink="http://www.w3.org/1999/xlink" content-type="dwc:institutional_code" xlink:type="simple">CNC</named-content>, paratype, La Alegria, Ecuador <bold>14</bold><italic><tp:taxon-name><tp:taxon-name-part taxon-name-part-type="genus" reg="Lafontaineana">L.</tp:taxon-name-part> <tp:taxon-name-part taxon-name-part-type="species" reg="thuta">thuta</tp:taxon-name-part></tp:taxon-name></italic>, ♂, <named-content xmlns:xlink="http://www.w3.org/1999/xlink" content-type="dwc:institutional_code" xlink:type="simple">MGCL</named-content>, holotype, Loja, Ecuador <bold>15</bold><italic><tp:taxon-name><tp:taxon-name-part taxon-name-part-type="genus" reg="Lafontaineana">L.</tp:taxon-name-part> <tp:taxon-name-part taxon-name-part-type="species" reg="thuta">thuta</tp:taxon-name-part></tp:taxon-name></italic>, ♀, <named-content xmlns:xlink="http://www.w3.org/1999/xlink" content-type="dwc:institutional_code" xlink:type="simple">MGCL</named-content>, paratype, Sucumbios, Ecuador <bold>16</bold><italic><tp:taxon-name><tp:taxon-name-part taxon-name-part-type="genus" reg="Lafontaineana">L.</tp:taxon-name-part> <tp:taxon-name-part taxon-name-part-type="species" reg="alexandrae">alexandrae</tp:taxon-name-part></tp:taxon-name></italic>, ♀, <named-content xmlns:xlink="http://www.w3.org/1999/xlink" content-type="dwc:institutional_code" xlink:type="simple">FSU</named-content>, holotype, Zamora-Chinchipe, Ecuador <bold>17</bold><italic><tp:taxon-name><tp:taxon-name-part taxon-name-part-type="genus" reg="Panthea">Panthea</tp:taxon-name-part> <tp:taxon-name-part taxon-name-part-type="species" reg="guatemala">guatemala</tp:taxon-name-part></tp:taxon-name></italic>, ♂, <named-content xmlns:xlink="http://www.w3.org/1999/xlink" content-type="dwc:institutional_code" xlink:type="simple">CNC</named-content>, San Lorenzo, Guatemala <bold>18</bold><italic><tp:taxon-name><tp:taxon-name-part taxon-name-part-type="genus" reg="Panthea">P.</tp:taxon-name-part> <tp:taxon-name-part taxon-name-part-type="species" reg="hondurensis">hondurensis</tp:taxon-name-part></tp:taxon-name></italic>, ♂, <named-content xmlns:xlink="http://www.w3.org/1999/xlink" content-type="dwc:institutional_code" xlink:type="simple">MGCL</named-content>, holotype, Francisco Morazán, Honduras <bold>19</bold><italic><tp:taxon-name><tp:taxon-name-part taxon-name-part-type="genus" reg="Panthea">P.</tp:taxon-name-part> <tp:taxon-name-part taxon-name-part-type="species" reg="reducta">reducta</tp:taxon-name-part></tp:taxon-name></italic>, <named-content xmlns:xlink="http://www.w3.org/1999/xlink" content-type="dwc:institutional_code" xlink:type="simple">CNC</named-content>, ♂, Pedernales, Dominican Republic <bold>20</bold><italic><tp:taxon-name><tp:taxon-name-part taxon-name-part-type="genus" reg="Panthea">P.</tp:taxon-name-part> <tp:taxon-name-part taxon-name-part-type="species" reg="taina">taina</tp:taxon-name-part></tp:taxon-name></italic>, ♂, La Vega, <named-content xmlns:xlink="http://www.w3.org/1999/xlink" content-type="dwc:institutional_code" xlink:type="simple">MGCL</named-content>, holotype, Dominican Republic.</p></caption><graphic xmlns:xlink="http://www.w3.org/1999/xlink" xlink:href="zookeys-1028-113-g004.jpg" position="float" orientation="portrait" xlink:type="simple" id="oo_528821.jpg"><uri content-type="original_file" xlink:type="simple">https://binary.pensoft.net/fig/528821</uri></graphic></fig><fig id="F5" position="float" orientation="portrait"><object-id xmlns:xlink="http://www.w3.org/1999/xlink" content-type="doi" xlink:type="simple">10.3897/zookeys.1028.56784.figures21-24</object-id><object-id xmlns:xlink="http://www.w3.org/1999/xlink" content-type="arpha" xlink:type="simple">152C89EA-FF72-5E38-B931-FF0CE25372B4</object-id><label>Figures 21–24.</label><caption><p>Male genitalia of <italic><tp:taxon-name><tp:taxon-name-part taxon-name-part-type="genus" reg="Lichnoptera">Lichnoptera</tp:taxon-name-part></tp:taxon-name></italic> and <italic><tp:taxon-name><tp:taxon-name-part taxon-name-part-type="genus" reg="Lafontaineana">Lafontaineana</tp:taxon-name-part></tp:taxon-name></italic><bold>21</bold><italic><tp:taxon-name><tp:taxon-name-part taxon-name-part-type="genus" reg="Lichnoptera">Lichnoptera</tp:taxon-name-part> <tp:taxon-name-part taxon-name-part-type="species" reg="gulo">gulo</tp:taxon-name-part></tp:taxon-name></italic>, <named-content xmlns:xlink="http://www.w3.org/1999/xlink" content-type="dwc:institutional_code" xlink:type="simple">MGCL</named-content>, Cundinamarca, Colombia <bold>22</bold><italic><tp:taxon-name><tp:taxon-name-part taxon-name-part-type="genus" reg="Lafontaineana">L.</tp:taxon-name-part> <tp:taxon-name-part taxon-name-part-type="species" reg="imama">imama</tp:taxon-name-part></tp:taxon-name></italic>, <named-content xmlns:xlink="http://www.w3.org/1999/xlink" content-type="dwc:institutional_code" xlink:type="simple">MGCL</named-content>, holotype, Tolima, Colombia <bold>23</bold><italic><tp:taxon-name><tp:taxon-name-part taxon-name-part-type="genus" reg="Lafontaineana">L.</tp:taxon-name-part> <tp:taxon-name-part taxon-name-part-type="species" reg="puma">puma</tp:taxon-name-part></tp:taxon-name></italic>, <named-content xmlns:xlink="http://www.w3.org/1999/xlink" content-type="dwc:institutional_code" xlink:type="simple">CNC</named-content>, holotype, La Alegria, Ecuador <bold>24</bold><italic><tp:taxon-name><tp:taxon-name-part taxon-name-part-type="genus" reg="Lafontaineana">L.</tp:taxon-name-part> <tp:taxon-name-part taxon-name-part-type="species" reg="thuta">thuta</tp:taxon-name-part></tp:taxon-name></italic>, <named-content xmlns:xlink="http://www.w3.org/1999/xlink" content-type="dwc:institutional_code" xlink:type="simple">MGCL</named-content>, holotype, Loja, Ecuador.</p></caption><graphic xmlns:xlink="http://www.w3.org/1999/xlink" xlink:href="zookeys-1028-113-g005.jpg" position="float" orientation="portrait" xlink:type="simple" id="oo_528822.jpg"><uri content-type="original_file" xlink:type="simple">https://binary.pensoft.net/fig/528822</uri></graphic></fig><fig id="F7" position="float" orientation="portrait"><object-id xmlns:xlink="http://www.w3.org/1999/xlink" content-type="doi" xlink:type="simple">10.3897/zookeys.1028.56784.figures29-34</object-id><object-id xmlns:xlink="http://www.w3.org/1999/xlink" content-type="arpha" xlink:type="simple">B2E6B509-EEAD-5F72-85DA-AC95BB37E895</object-id><label>Figures 29–34.</label><caption><p>Female genitalia of <italic><tp:taxon-name><tp:taxon-name-part taxon-name-part-type="genus" reg="Lichnoptera">Lichnoptera</tp:taxon-name-part></tp:taxon-name></italic> and <italic><tp:taxon-name><tp:taxon-name-part taxon-name-part-type="genus" reg="Lafontaineana">Lafontaineana</tp:taxon-name-part></tp:taxon-name></italic><bold>29</bold><italic><tp:taxon-name><tp:taxon-name-part taxon-name-part-type="genus" reg="Lichnoptera">Lichnoptera</tp:taxon-name-part> <tp:taxon-name-part taxon-name-part-type="species" reg="gulo">gulo</tp:taxon-name-part></tp:taxon-name></italic>, <named-content xmlns:xlink="http://www.w3.org/1999/xlink" content-type="dwc:institutional_code" xlink:type="simple">MGCL</named-content>, Cundinamarca, Colombia <bold>30</bold><italic><tp:taxon-name><tp:taxon-name-part taxon-name-part-type="genus" reg="Lafontaineana">Lafontaineana</tp:taxon-name-part> <tp:taxon-name-part taxon-name-part-type="species" reg="alexandrae">alexandrae</tp:taxon-name-part></tp:taxon-name></italic>, <named-content xmlns:xlink="http://www.w3.org/1999/xlink" content-type="dwc:institutional_code" xlink:type="simple">FSU</named-content>, holotype, Zamora-Chinchipe, Ecuador <bold>31</bold><italic><tp:taxon-name><tp:taxon-name-part taxon-name-part-type="genus" reg="Lafontaineana">L.</tp:taxon-name-part> <tp:taxon-name-part taxon-name-part-type="species" reg="imama">imama</tp:taxon-name-part></tp:taxon-name></italic>, <named-content xmlns:xlink="http://www.w3.org/1999/xlink" content-type="dwc:institutional_code" xlink:type="simple">MGCL</named-content>, paratype, Tolima, Colombia <bold>32</bold><italic><tp:taxon-name><tp:taxon-name-part taxon-name-part-type="genus" reg="Lafontaineana">L.</tp:taxon-name-part> <tp:taxon-name-part taxon-name-part-type="species" reg="marmorifera">marmorifera</tp:taxon-name-part></tp:taxon-name></italic>, <named-content xmlns:xlink="http://www.w3.org/1999/xlink" content-type="dwc:institutional_code" xlink:type="simple">MGCL</named-content>, Cundinamarca, Colombia <bold>33</bold><italic><tp:taxon-name><tp:taxon-name-part taxon-name-part-type="genus" reg="Lafontaineana">L.</tp:taxon-name-part> <tp:taxon-name-part taxon-name-part-type="species" reg="puma">puma</tp:taxon-name-part></tp:taxon-name></italic>, <named-content xmlns:xlink="http://www.w3.org/1999/xlink" content-type="dwc:institutional_code" xlink:type="simple">CNC</named-content>, paratype, La Alegria, Ecuador <bold>34</bold><italic><tp:taxon-name><tp:taxon-name-part taxon-name-part-type="genus" reg="Lafontaineana">L.</tp:taxon-name-part> <tp:taxon-name-part taxon-name-part-type="species" reg="thuta">thuta</tp:taxon-name-part></tp:taxon-name></italic>, <named-content xmlns:xlink="http://www.w3.org/1999/xlink" content-type="dwc:institutional_code" xlink:type="simple">MGCL</named-content>, paratype, Sucumbios, Ecuador.</p></caption><graphic xmlns:xlink="http://www.w3.org/1999/xlink" xlink:href="zookeys-1028-113-g007.jpg" position="float" orientation="portrait" xlink:type="simple" id="oo_528824.jpg"><uri content-type="original_file" xlink:type="simple">https://binary.pensoft.net/fig/528824</uri></graphic></fig></tp:treatment-sec></tp:taxon-treatment>
