# Supplementary material for: A new Andean genus, Lafontaineana, with descriptions of four new species and two new Neotropical species of Panthea (Noctuidae, Pantheinae)
Source: Zookeys. 2021 Apr 6;1028:113–34. doi: 10.3897/zookeys.1028.56784 (PMC8044069; doi:10.3897/zookeys.1028.56784)
Supplement: XML Treatment for Lafontaineana imama [file zookeys.1028.56784-treatment3.xml]

<!DOCTYPE tp:taxon-treatment
  PUBLIC "-//TaxonX//DTD Taxonomic Treatment Publishing DTD v0 20100105//EN" "tax-treatment-NSO.dtd">
<tp:taxon-treatment xmlns:tp="http://www.plazi.org/taxpub"><tp:treatment-meta><kwd-group><label>Taxon classification</label><kwd><named-content xmlns:xlink="http://www.w3.org/1999/xlink" content-type="kingdom">Animalia</named-content></kwd><kwd><named-content xmlns:xlink="http://www.w3.org/1999/xlink" content-type="order">Lepidoptera</named-content></kwd><kwd><named-content xmlns:xlink="http://www.w3.org/1999/xlink" content-type="family">Noctuidae</named-content></kwd></kwd-group><mixed-citation publication-type="journal"><person-group><name><surname>Martinez</surname><given-names>Jose I.</given-names></name><name><surname>Schmidt</surname><given-names>B. Christian</given-names></name><name><surname>Miller</surname><given-names>Jacqueline Y.</given-names></name></person-group><article-title>A new Andean genus, <italic><tp:taxon-name><tp:taxon-name-part taxon-name-part-type="genus" reg="Lafontaineana">Lafontaineana</tp:taxon-name-part></tp:taxon-name></italic>, with descriptions of four new species and two new Neotropical species of <italic><tp:taxon-name><tp:taxon-name-part taxon-name-part-type="genus" reg="Panthea">Panthea</tp:taxon-name-part></tp:taxon-name></italic> (<tp:taxon-name><tp:taxon-name-part taxon-name-part-type="family">Noctuidae</tp:taxon-name-part></tp:taxon-name>, <tp:taxon-name><tp:taxon-name-part taxon-name-part-type="subfamily">Pantheinae</tp:taxon-name-part></tp:taxon-name>)</article-title><source>Zookeys</source><day>06</day><month>4</month><year>2021</year><volume>1028</volume><fpage>113</fpage><lpage>134</lpage><pub-id pub-id-type="doi">10.3897/zookeys.1028.56784</pub-id></mixed-citation></tp:treatment-meta><tp:nomenclature><tp:taxon-name><object-id xmlns:xlink="http://www.w3.org/1999/xlink" content-type="arpha" xlink:type="simple">FD511B1C-D483-569D-9CCE-2D6D7B68AD4B</object-id>
              <tp:taxon-name-part taxon-name-part-type="genus" reg="Lafontaineana">Lafontaineana</tp:taxon-name-part>
              <tp:taxon-name-part taxon-name-part-type="species" reg="imama">imama</tp:taxon-name-part>
              <object-id xmlns:xlink="http://www.w3.org/1999/xlink" content-type="zoobank" xlink:type="simple">http://zoobank.org/8909E464-D6FF-4197-B5A1-4416E3B3F1FA</object-id>
            </tp:taxon-name><tp:taxon-authority>Martinez</tp:taxon-authority><tp:taxon-status xmlns:xlink="http://www.w3.org/1999/xlink" xlink:type="simple">sp. nov.</tp:taxon-status><xref ref-type="fig" rid="F4">Figures 10</xref><xref ref-type="fig" rid="F4">, 11</xref><xref ref-type="fig" rid="F5">, 22</xref><xref ref-type="fig" rid="F7">, 31</xref></tp:nomenclature><tp:treatment-sec sec-type="type material" id="SECID0EDHAG"><title>Type material.</title><p><bold><italic>Holotype</italic>:</bold> ♂, Columbia, Tolima, Nevado del Tolima, <named-content xmlns:xlink="http://www.w3.org/1999/xlink" content-type="dwc:verbatimCoordinates" xlink:type="simple"><named-content content-type="geo-json" specific-use="{&#34;type&#34;:&#34;Point&#34;,&#34;coordinates&#34;:[-75.330833,4.600556]}" id="NCID0ERHAG" xlink:type="simple">4°36'02"N, 75°19'51"W</named-content></named-content>, 2600 m, 5–7 Dec. 2013, legit Victor Sinyaev &amp; Mildred Márquez / UF, FLMNH, <named-content xmlns:xlink="http://www.w3.org/1999/xlink" content-type="dwc:institutional_code" xlink:type="simple">MGCL</named-content> 1049058. [DNA voucher <named-content xmlns:xlink="http://www.w3.org/1999/xlink" content-type="dwc:institutional_code" xlink:type="simple">MGCL</named-content>-NOC-65241] deposited in <named-content xmlns:xlink="http://www.w3.org/1999/xlink" content-type="dwc:institutional_code" xlink:type="simple">MGCL</named-content>. <bold><italic>Paratype</italic></bold> (1 ♀ <named-content xmlns:xlink="http://www.w3.org/1999/xlink" content-type="dwc:institutional_code" xlink:type="simple">MGCL</named-content>): Colombia, Tolima, Cerro Bravo, La Libia, <named-content xmlns:xlink="http://www.w3.org/1999/xlink" content-type="dwc:verbatimCoordinates" xlink:type="simple"><named-content content-type="geo-json" specific-use="{&#34;type&#34;:&#34;Point&#34;,&#34;coordinates&#34;:[-75.272778,5.105833]}" id="NCID0EQIAG" xlink:type="simple">5°06'21"N, 75°16'22"W</named-content></named-content>, 15.-18. Dec. 2015, 3000 m, leg Sinyaev &amp; Machado coll. Dr. Ron Brechlin / UF, FLMNH, <named-content xmlns:xlink="http://www.w3.org/1999/xlink" content-type="dwc:institutional_code" xlink:type="simple">MGCL</named-content> 1049056.</p></tp:treatment-sec><tp:treatment-sec sec-type="etymology" id="SECID0E1IAG"><title>Etymology.</title><p><italic>Imama</italic> is the common name of the jaguar <italic><tp:taxon-name><tp:taxon-name-part taxon-name-part-type="genus" reg="Panthera">Panthera</tp:taxon-name-part> <tp:taxon-name-part taxon-name-part-type="species" reg="onca">onca</tp:taxon-name-part></tp:taxon-name></italic> (Linnaeus) in the Embera language. The name is a noun in apposition.</p></tp:treatment-sec><tp:treatment-sec sec-type="diagnosis" id="SECID0ESJAG"><title>Diagnosis.</title><p><italic><tp:taxon-name><tp:taxon-name-part taxon-name-part-type="genus" reg="Lafontaineana">Lafontaineana</tp:taxon-name-part> <tp:taxon-name-part taxon-name-part-type="species" reg="imama">imama</tp:taxon-name-part></tp:taxon-name></italic> and <italic><tp:taxon-name><tp:taxon-name-part taxon-name-part-type="genus" reg="Lafontaineana">L.</tp:taxon-name-part> <tp:taxon-name-part taxon-name-part-type="species" reg="puma">puma</tp:taxon-name-part></tp:taxon-name></italic> resemble each other; however, <italic><tp:taxon-name><tp:taxon-name-part taxon-name-part-type="genus" reg="Lafontaineana">L.</tp:taxon-name-part> <tp:taxon-name-part taxon-name-part-type="species" reg="imama">imama</tp:taxon-name-part></tp:taxon-name></italic> has a more squared forewing shape. Also, the forewing is paler and shorter, the copper color standing out over the black and brown patterns barely visible. In addition, in <italic><tp:taxon-name><tp:taxon-name-part taxon-name-part-type="genus" reg="Lafontaineana">L.</tp:taxon-name-part> <tp:taxon-name-part taxon-name-part-type="species" reg="imama">imama</tp:taxon-name-part></tp:taxon-name></italic> the polygons on the thorax are clearly separated, while in <italic><tp:taxon-name><tp:taxon-name-part taxon-name-part-type="genus" reg="Lafontaineana">L.</tp:taxon-name-part> <tp:taxon-name-part taxon-name-part-type="species" reg="puma">puma</tp:taxon-name-part></tp:taxon-name></italic> some polygons are fused in the middle of the thorax. In the male genitalia the valva is noticeably wider than in <italic><tp:taxon-name><tp:taxon-name-part taxon-name-part-type="genus" reg="Lafontaineana">L.</tp:taxon-name-part> <tp:taxon-name-part taxon-name-part-type="species" reg="puma">puma</tp:taxon-name-part></tp:taxon-name></italic>, but the apex is much shorter; the vesica has a smaller diverticulum and a shorter row of spines. In the female, the corpus bursae and appendix bursae are narrower than in <italic><tp:taxon-name><tp:taxon-name-part taxon-name-part-type="genus" reg="Lafontaineana">L.</tp:taxon-name-part> <tp:taxon-name-part taxon-name-part-type="species" reg="puma">puma</tp:taxon-name-part></tp:taxon-name></italic>, and the papillae anales are also wider in <italic><tp:taxon-name><tp:taxon-name-part taxon-name-part-type="genus" reg="Lafontaineana">L.</tp:taxon-name-part> <tp:taxon-name-part taxon-name-part-type="species" reg="puma">puma</tp:taxon-name-part></tp:taxon-name></italic>.</p></tp:treatment-sec><tp:treatment-sec sec-type="description" id="SECID0EQMAG"><title>Description.</title><p><bold><italic>Head</italic>.</bold> Palpus with the last segment pale yellow with some spots in black, female with longer spots; frons divided into black and yellow. <bold><italic>Thorax</italic>.</bold> The black polygons are separated from each other by pale-yellow lines; grayish blue ventrally. <italic>Wing</italic>. Forewing length, male 19–21 mm; female 23–25 mm; forewing pale yellow with black lines and brownish yellow scales in median field; a pale-yellow band in the fold; black orbicular spot square with a yellow dot on the middle; rectangular reniform spot with the outer margin slightly concave and a black lunate marking inside close to the upper area, while female with presenting only a small dot; hindwing with brown veins; fringe same yellow color with some black spots extending through costal and Sc+R1 cells; tornal lunate marking relatively large; female costal and Sc+R1 cells with large black and pale-yellow spots with the black lines extending and forming discal, medial, and postmedial lines; female tornal lunate marking fused with the postmedial line expanding through 2A and CuA2 cells; black line on the outer margin between 2A and CuA2 vein ends in both sexes. <bold><italic>Legs</italic>.</bold> black with some patches in pale yellow on the joints and yellow tufts on the back area of the legs. <bold><italic>Abdomen</italic>.</bold> Brown covered by white scales except for A8, which is brown in male ventrally; upper side complete orange with a small line of tufts except on A8; female brown with the intersternal membrane white and the last segment yellow ventrally but dorsally similar to male with the A7 and A8 brown, line of tufts with some white scales dorsally. <bold><italic>Male genitalia</italic>.</bold> Very wide cucullar region, square apex with rounded edges, densely clothed by setae; costal margin with remarkably swollen protuberance; saccular region narrow and its process narrower; juxta spoon-like and quite concave on the upper side; aedeagus short and narrow; diverticulum is not very prominent; line of spines short. <bold><italic>Female genitalia</italic>.</bold> Anal papilla small; sterigma sclerotized, thin and elongated; posterior apophysis reduced and almost imperceptible; appendix bursae sclerotized, ⅛ × shorter than the corpus bursae.</p><fig id="F5" position="float" orientation="portrait"><object-id xmlns:xlink="http://www.w3.org/1999/xlink" content-type="doi" xlink:type="simple">10.3897/zookeys.1028.56784.figures21-24</object-id><object-id xmlns:xlink="http://www.w3.org/1999/xlink" content-type="arpha" xlink:type="simple">152C89EA-FF72-5E38-B931-FF0CE25372B4</object-id><label>Figures 21–24.</label><caption><p>Male genitalia of <italic><tp:taxon-name><tp:taxon-name-part taxon-name-part-type="genus" reg="Lichnoptera">Lichnoptera</tp:taxon-name-part></tp:taxon-name></italic> and <italic><tp:taxon-name><tp:taxon-name-part taxon-name-part-type="genus" reg="Lafontaineana">Lafontaineana</tp:taxon-name-part></tp:taxon-name></italic><bold>21</bold><italic><tp:taxon-name><tp:taxon-name-part taxon-name-part-type="genus" reg="Lichnoptera">Lichnoptera</tp:taxon-name-part> <tp:taxon-name-part taxon-name-part-type="species" reg="gulo">gulo</tp:taxon-name-part></tp:taxon-name></italic>, <named-content xmlns:xlink="http://www.w3.org/1999/xlink" content-type="dwc:institutional_code" xlink:type="simple">MGCL</named-content>, Cundinamarca, Colombia <bold>22</bold><italic><tp:taxon-name><tp:taxon-name-part taxon-name-part-type="genus" reg="Lafontaineana">L.</tp:taxon-name-part> <tp:taxon-name-part taxon-name-part-type="species" reg="imama">imama</tp:taxon-name-part></tp:taxon-name></italic>, <named-content xmlns:xlink="http://www.w3.org/1999/xlink" content-type="dwc:institutional_code" xlink:type="simple">MGCL</named-content>, holotype, Tolima, Colombia <bold>23</bold><italic><tp:taxon-name><tp:taxon-name-part taxon-name-part-type="genus" reg="Lafontaineana">L.</tp:taxon-name-part> <tp:taxon-name-part taxon-name-part-type="species" reg="puma">puma</tp:taxon-name-part></tp:taxon-name></italic>, <named-content xmlns:xlink="http://www.w3.org/1999/xlink" content-type="dwc:institutional_code" xlink:type="simple">CNC</named-content>, holotype, La Alegria, Ecuador <bold>24</bold><italic><tp:taxon-name><tp:taxon-name-part taxon-name-part-type="genus" reg="Lafontaineana">L.</tp:taxon-name-part> <tp:taxon-name-part taxon-name-part-type="species" reg="thuta">thuta</tp:taxon-name-part></tp:taxon-name></italic>, <named-content xmlns:xlink="http://www.w3.org/1999/xlink" content-type="dwc:institutional_code" xlink:type="simple">MGCL</named-content>, holotype, Loja, Ecuador.</p></caption><graphic xmlns:xlink="http://www.w3.org/1999/xlink" xlink:href="zookeys-1028-113-g005.jpg" position="float" orientation="portrait" xlink:type="simple" id="oo_528822.jpg"><uri content-type="original_file" xlink:type="simple">https://binary.pensoft.net/fig/528822</uri></graphic></fig></tp:treatment-sec><tp:treatment-sec sec-type="description" id="SECID0EUQAG"><title>Genetic characterization.</title><p>Although <italic><tp:taxon-name><tp:taxon-name-part taxon-name-part-type="genus" reg="Lafontaineana">Lafontaineana</tp:taxon-name-part> <tp:taxon-name-part taxon-name-part-type="species" reg="imama">imama</tp:taxon-name-part></tp:taxon-name></italic> looks externally most similar to <italic><tp:taxon-name><tp:taxon-name-part taxon-name-part-type="genus" reg="Lafontaineana">L.</tp:taxon-name-part> <tp:taxon-name-part taxon-name-part-type="species" reg="puma">puma</tp:taxon-name-part></tp:taxon-name></italic>, the DNA barcode of <italic><tp:taxon-name><tp:taxon-name-part taxon-name-part-type="genus" reg="Lafontaineana">L.</tp:taxon-name-part> <tp:taxon-name-part taxon-name-part-type="species" reg="imama">imama</tp:taxon-name-part></tp:taxon-name></italic> is closer to that of <italic><tp:taxon-name><tp:taxon-name-part taxon-name-part-type="genus" reg="Lafontaineana">L.</tp:taxon-name-part> <tp:taxon-name-part taxon-name-part-type="species" reg="thuta">thuta</tp:taxon-name-part></tp:taxon-name></italic>, differing by only 1.07%. Unfortunately, the DNA of <italic><tp:taxon-name><tp:taxon-name-part taxon-name-part-type="genus" reg="Lafontaineana">L.</tp:taxon-name-part> <tp:taxon-name-part taxon-name-part-type="species" reg="puma">puma</tp:taxon-name-part></tp:taxon-name></italic> was not available for comparison.</p></tp:treatment-sec><tp:treatment-sec sec-type="distribution" id="SECID0ERSAG"><title>Distribution.</title><p>The two known specimens were found in deciduous forests of west-central Colombia (Fig. <xref ref-type="fig" rid="F8">35</xref>).</p></tp:treatment-sec><tp:treatment-sec sec-type="remarks" id="SECID0E2SAG"><title>Remarks.</title><p>Holotype and paratype are in perfect condition (Figs <xref ref-type="fig" rid="F4">10</xref>, <xref ref-type="fig" rid="F4">11</xref>).</p></tp:treatment-sec><tp:treatment-sec><!--Section generated to contain objects referenced in tp:taxon-treatment.--><fig id="F4" position="float" orientation="portrait"><object-id xmlns:xlink="http://www.w3.org/1999/xlink" content-type="doi" xlink:type="simple">10.3897/zookeys.1028.56784.figures6-20</object-id><object-id xmlns:xlink="http://www.w3.org/1999/xlink" content-type="arpha" xlink:type="simple">AB257797-7222-5D71-8A00-11BB56A8F6A2</object-id><label>Figures 6–20.</label><caption><p>Adult habitus of <italic><tp:taxon-name><tp:taxon-name-part taxon-name-part-type="genus" reg="Lichnoptera">Lichnoptera</tp:taxon-name-part></tp:taxon-name></italic>, <italic><tp:taxon-name><tp:taxon-name-part taxon-name-part-type="genus" reg="Lafontaineana">Lafontaineana</tp:taxon-name-part></tp:taxon-name></italic>, and <italic><tp:taxon-name><tp:taxon-name-part taxon-name-part-type="genus" reg="Panthea">Panthea</tp:taxon-name-part></tp:taxon-name></italic><bold>6</bold><italic><tp:taxon-name><tp:taxon-name-part taxon-name-part-type="genus" reg="Lichnoptera">Lichnoptera</tp:taxon-name-part> <tp:taxon-name-part taxon-name-part-type="species" reg="gulo">gulo</tp:taxon-name-part></tp:taxon-name></italic>, ♂, <named-content xmlns:xlink="http://www.w3.org/1999/xlink" content-type="dwc:institutional_code" xlink:type="simple">MGCL</named-content>, Cundinamarca, Colombia <bold>7</bold><italic><tp:taxon-name><tp:taxon-name-part taxon-name-part-type="genus" reg="Lichnoptera">L.</tp:taxon-name-part> <tp:taxon-name-part taxon-name-part-type="species" reg="gulo">gulo</tp:taxon-name-part></tp:taxon-name></italic>, ♀, <named-content xmlns:xlink="http://www.w3.org/1999/xlink" content-type="dwc:institutional_code" xlink:type="simple">MGCL</named-content>, Cundinamarca, Colombia <bold>8</bold><italic><tp:taxon-name><tp:taxon-name-part taxon-name-part-type="genus" reg="Lafontaineana">Lafontaineana</tp:taxon-name-part> <tp:taxon-name-part taxon-name-part-type="species" reg="marmorifera">marmorifera</tp:taxon-name-part></tp:taxon-name></italic>, ♂, <named-content xmlns:xlink="http://www.w3.org/1999/xlink" content-type="dwc:institutional_code" xlink:type="simple">MGCL</named-content>, Cundinamarca, Colombia <bold>9</bold><italic><tp:taxon-name><tp:taxon-name-part taxon-name-part-type="genus" reg="Lafontaineana">L.</tp:taxon-name-part> <tp:taxon-name-part taxon-name-part-type="species" reg="marmorifera">marmorifera</tp:taxon-name-part></tp:taxon-name></italic>, ♀, <named-content xmlns:xlink="http://www.w3.org/1999/xlink" content-type="dwc:institutional_code" xlink:type="simple">MGCL</named-content>, Cundinamarca, Colombia <bold>10</bold><italic><tp:taxon-name><tp:taxon-name-part taxon-name-part-type="genus" reg="Lafontaineana">L.</tp:taxon-name-part> <tp:taxon-name-part taxon-name-part-type="species" reg="imama">imama</tp:taxon-name-part></tp:taxon-name></italic>, ♂, <named-content xmlns:xlink="http://www.w3.org/1999/xlink" content-type="dwc:institutional_code" xlink:type="simple">MGCL</named-content>, holotype, Tolima, Colombia <bold>11</bold><italic><tp:taxon-name><tp:taxon-name-part taxon-name-part-type="genus" reg="Lafontaineana">L.</tp:taxon-name-part> <tp:taxon-name-part taxon-name-part-type="species" reg="imama">imama</tp:taxon-name-part></tp:taxon-name></italic>, ♀, <named-content xmlns:xlink="http://www.w3.org/1999/xlink" content-type="dwc:institutional_code" xlink:type="simple">MGCL</named-content>, paratype, Tolima, Colombia <bold>12</bold><italic><tp:taxon-name><tp:taxon-name-part taxon-name-part-type="genus" reg="Lafontaineana">L.</tp:taxon-name-part> <tp:taxon-name-part taxon-name-part-type="species" reg="puma">puma</tp:taxon-name-part></tp:taxon-name></italic>, ♂, <named-content xmlns:xlink="http://www.w3.org/1999/xlink" content-type="dwc:institutional_code" xlink:type="simple">CNC</named-content>, holotype, La Alegria, Ecuador <bold>13</bold><italic><tp:taxon-name><tp:taxon-name-part taxon-name-part-type="genus" reg="Lafontaineana">L.</tp:taxon-name-part> <tp:taxon-name-part taxon-name-part-type="species" reg="puma">puma</tp:taxon-name-part></tp:taxon-name></italic>, ♀, <named-content xmlns:xlink="http://www.w3.org/1999/xlink" content-type="dwc:institutional_code" xlink:type="simple">CNC</named-content>, paratype, La Alegria, Ecuador <bold>14</bold><italic><tp:taxon-name><tp:taxon-name-part taxon-name-part-type="genus" reg="Lafontaineana">L.</tp:taxon-name-part> <tp:taxon-name-part taxon-name-part-type="species" reg="thuta">thuta</tp:taxon-name-part></tp:taxon-name></italic>, ♂, <named-content xmlns:xlink="http://www.w3.org/1999/xlink" content-type="dwc:institutional_code" xlink:type="simple">MGCL</named-content>, holotype, Loja, Ecuador <bold>15</bold><italic><tp:taxon-name><tp:taxon-name-part taxon-name-part-type="genus" reg="Lafontaineana">L.</tp:taxon-name-part> <tp:taxon-name-part taxon-name-part-type="species" reg="thuta">thuta</tp:taxon-name-part></tp:taxon-name></italic>, ♀, <named-content xmlns:xlink="http://www.w3.org/1999/xlink" content-type="dwc:institutional_code" xlink:type="simple">MGCL</named-content>, paratype, Sucumbios, Ecuador <bold>16</bold><italic><tp:taxon-name><tp:taxon-name-part taxon-name-part-type="genus" reg="Lafontaineana">L.</tp:taxon-name-part> <tp:taxon-name-part taxon-name-part-type="species" reg="alexandrae">alexandrae</tp:taxon-name-part></tp:taxon-name></italic>, ♀, <named-content xmlns:xlink="http://www.w3.org/1999/xlink" content-type="dwc:institutional_code" xlink:type="simple">FSU</named-content>, holotype, Zamora-Chinchipe, Ecuador <bold>17</bold><italic><tp:taxon-name><tp:taxon-name-part taxon-name-part-type="genus" reg="Panthea">Panthea</tp:taxon-name-part> <tp:taxon-name-part taxon-name-part-type="species" reg="guatemala">guatemala</tp:taxon-name-part></tp:taxon-name></italic>, ♂, <named-content xmlns:xlink="http://www.w3.org/1999/xlink" content-type="dwc:institutional_code" xlink:type="simple">CNC</named-content>, San Lorenzo, Guatemala <bold>18</bold><italic><tp:taxon-name><tp:taxon-name-part taxon-name-part-type="genus" reg="Panthea">P.</tp:taxon-name-part> <tp:taxon-name-part taxon-name-part-type="species" reg="hondurensis">hondurensis</tp:taxon-name-part></tp:taxon-name></italic>, ♂, <named-content xmlns:xlink="http://www.w3.org/1999/xlink" content-type="dwc:institutional_code" xlink:type="simple">MGCL</named-content>, holotype, Francisco Morazán, Honduras <bold>19</bold><italic><tp:taxon-name><tp:taxon-name-part taxon-name-part-type="genus" reg="Panthea">P.</tp:taxon-name-part> <tp:taxon-name-part taxon-name-part-type="species" reg="reducta">reducta</tp:taxon-name-part></tp:taxon-name></italic>, <named-content xmlns:xlink="http://www.w3.org/1999/xlink" content-type="dwc:institutional_code" xlink:type="simple">CNC</named-content>, ♂, Pedernales, Dominican Republic <bold>20</bold><italic><tp:taxon-name><tp:taxon-name-part taxon-name-part-type="genus" reg="Panthea">P.</tp:taxon-name-part> <tp:taxon-name-part taxon-name-part-type="species" reg="taina">taina</tp:taxon-name-part></tp:taxon-name></italic>, ♂, La Vega, <named-content xmlns:xlink="http://www.w3.org/1999/xlink" content-type="dwc:institutional_code" xlink:type="simple">MGCL</named-content>, holotype, Dominican Republic.</p></caption><graphic xmlns:xlink="http://www.w3.org/1999/xlink" xlink:href="zookeys-1028-113-g004.jpg" position="float" orientation="portrait" xlink:type="simple" id="oo_528821.jpg"><uri content-type="original_file" xlink:type="simple">https://binary.pensoft.net/fig/528821</uri></graphic></fig><fig id="F7" position="float" orientation="portrait"><object-id xmlns:xlink="http://www.w3.org/1999/xlink" content-type="doi" xlink:type="simple">10.3897/zookeys.1028.56784.figures29-34</object-id><object-id xmlns:xlink="http://www.w3.org/1999/xlink" content-type="arpha" xlink:type="simple">B2E6B509-EEAD-5F72-85DA-AC95BB37E895</object-id><label>Figures 29–34.</label><caption><p>Female genitalia of <italic><tp:taxon-name><tp:taxon-name-part taxon-name-part-type="genus" reg="Lichnoptera">Lichnoptera</tp:taxon-name-part></tp:taxon-name></italic> and <italic><tp:taxon-name><tp:taxon-name-part taxon-name-part-type="genus" reg="Lafontaineana">Lafontaineana</tp:taxon-name-part></tp:taxon-name></italic><bold>29</bold><italic><tp:taxon-name><tp:taxon-name-part taxon-name-part-type="genus" reg="Lichnoptera">Lichnoptera</tp:taxon-name-part> <tp:taxon-name-part taxon-name-part-type="species" reg="gulo">gulo</tp:taxon-name-part></tp:taxon-name></italic>, <named-content xmlns:xlink="http://www.w3.org/1999/xlink" content-type="dwc:institutional_code" xlink:type="simple">MGCL</named-content>, Cundinamarca, Colombia <bold>30</bold><italic><tp:taxon-name><tp:taxon-name-part taxon-name-part-type="genus" reg="Lafontaineana">Lafontaineana</tp:taxon-name-part> <tp:taxon-name-part taxon-name-part-type="species" reg="alexandrae">alexandrae</tp:taxon-name-part></tp:taxon-name></italic>, <named-content xmlns:xlink="http://www.w3.org/1999/xlink" content-type="dwc:institutional_code" xlink:type="simple">FSU</named-content>, holotype, Zamora-Chinchipe, Ecuador <bold>31</bold><italic><tp:taxon-name><tp:taxon-name-part taxon-name-part-type="genus" reg="Lafontaineana">L.</tp:taxon-name-part> <tp:taxon-name-part taxon-name-part-type="species" reg="imama">imama</tp:taxon-name-part></tp:taxon-name></italic>, <named-content xmlns:xlink="http://www.w3.org/1999/xlink" content-type="dwc:institutional_code" xlink:type="simple">MGCL</named-content>, paratype, Tolima, Colombia <bold>32</bold><italic><tp:taxon-name><tp:taxon-name-part taxon-name-part-type="genus" reg="Lafontaineana">L.</tp:taxon-name-part> <tp:taxon-name-part taxon-name-part-type="species" reg="marmorifera">marmorifera</tp:taxon-name-part></tp:taxon-name></italic>, <named-content xmlns:xlink="http://www.w3.org/1999/xlink" content-type="dwc:institutional_code" xlink:type="simple">MGCL</named-content>, Cundinamarca, Colombia <bold>33</bold><italic><tp:taxon-name><tp:taxon-name-part taxon-name-part-type="genus" reg="Lafontaineana">L.</tp:taxon-name-part> <tp:taxon-name-part taxon-name-part-type="species" reg="puma">puma</tp:taxon-name-part></tp:taxon-name></italic>, <named-content xmlns:xlink="http://www.w3.org/1999/xlink" content-type="dwc:institutional_code" xlink:type="simple">CNC</named-content>, paratype, La Alegria, Ecuador <bold>34</bold><italic><tp:taxon-name><tp:taxon-name-part taxon-name-part-type="genus" reg="Lafontaineana">L.</tp:taxon-name-part> <tp:taxon-name-part taxon-name-part-type="species" reg="thuta">thuta</tp:taxon-name-part></tp:taxon-name></italic>, <named-content xmlns:xlink="http://www.w3.org/1999/xlink" content-type="dwc:institutional_code" xlink:type="simple">MGCL</named-content>, paratype, Sucumbios, Ecuador.</p></caption><graphic xmlns:xlink="http://www.w3.org/1999/xlink" xlink:href="zookeys-1028-113-g007.jpg" position="float" orientation="portrait" xlink:type="simple" id="oo_528824.jpg"><uri content-type="original_file" xlink:type="simple">https://binary.pensoft.net/fig/528824</uri></graphic></fig><fig id="F8" position="float" orientation="portrait"><object-id xmlns:xlink="http://www.w3.org/1999/xlink" content-type="doi" xlink:type="simple">10.3897/zookeys.1028.56784.figure35</object-id><object-id xmlns:xlink="http://www.w3.org/1999/xlink" content-type="arpha" xlink:type="simple">0A421422-B004-53DF-8E45-CB00BC5A14EA</object-id><label>Figure 35.</label><caption><p>Distribution of examined specimens of <italic><tp:taxon-name><tp:taxon-name-part taxon-name-part-type="genus" reg="Lafontaineana">Lafontaineana</tp:taxon-name-part></tp:taxon-name></italic>.</p></caption><graphic xmlns:xlink="http://www.w3.org/1999/xlink" xlink:href="zookeys-1028-113-g008.jpg" position="float" orientation="portrait" xlink:type="simple" id="oo_528825.jpg"><uri content-type="original_file" xlink:type="simple">https://binary.pensoft.net/fig/528825</uri></graphic></fig></tp:treatment-sec></tp:taxon-treatment>
