# Supplementary material for: A new Andean genus, Lafontaineana, with descriptions of four new species and two new Neotropical species of Panthea (Noctuidae, Pantheinae)
Source: Zookeys. 2021 Apr 6;1028:113–34. doi: 10.3897/zookeys.1028.56784 (PMC8044069; doi:10.3897/zookeys.1028.56784)
Supplement: XML Treatment for Lafontaineana puma [file zookeys.1028.56784-treatment5.xml]

<!DOCTYPE tp:taxon-treatment
  PUBLIC "-//TaxonX//DTD Taxonomic Treatment Publishing DTD v0 20100105//EN" "tax-treatment-NSO.dtd">
<tp:taxon-treatment xmlns:tp="http://www.plazi.org/taxpub"><tp:treatment-meta><kwd-group><label>Taxon classification</label><kwd><named-content xmlns:xlink="http://www.w3.org/1999/xlink" content-type="kingdom">Animalia</named-content></kwd><kwd><named-content xmlns:xlink="http://www.w3.org/1999/xlink" content-type="order">Lepidoptera</named-content></kwd><kwd><named-content xmlns:xlink="http://www.w3.org/1999/xlink" content-type="family">Noctuidae</named-content></kwd></kwd-group><mixed-citation publication-type="journal"><person-group><name><surname>Martinez</surname><given-names>Jose I.</given-names></name><name><surname>Schmidt</surname><given-names>B. Christian</given-names></name><name><surname>Miller</surname><given-names>Jacqueline Y.</given-names></name></person-group><article-title>A new Andean genus, <italic><tp:taxon-name><tp:taxon-name-part taxon-name-part-type="genus" reg="Lafontaineana">Lafontaineana</tp:taxon-name-part></tp:taxon-name></italic>, with descriptions of four new species and two new Neotropical species of <italic><tp:taxon-name><tp:taxon-name-part taxon-name-part-type="genus" reg="Panthea">Panthea</tp:taxon-name-part></tp:taxon-name></italic> (<tp:taxon-name><tp:taxon-name-part taxon-name-part-type="family">Noctuidae</tp:taxon-name-part></tp:taxon-name>, <tp:taxon-name><tp:taxon-name-part taxon-name-part-type="subfamily">Pantheinae</tp:taxon-name-part></tp:taxon-name>)</article-title><source>Zookeys</source><day>06</day><month>4</month><year>2021</year><volume>1028</volume><fpage>113</fpage><lpage>134</lpage><pub-id pub-id-type="doi">10.3897/zookeys.1028.56784</pub-id></mixed-citation></tp:treatment-meta><tp:nomenclature><tp:taxon-name><object-id xmlns:xlink="http://www.w3.org/1999/xlink" content-type="arpha" xlink:type="simple">84C0710B-AB0A-5FCF-8BF4-24CE9941450C</object-id>
              <tp:taxon-name-part taxon-name-part-type="genus" reg="Lafontaineana">Lafontaineana</tp:taxon-name-part>
              <tp:taxon-name-part taxon-name-part-type="species" reg="puma">puma</tp:taxon-name-part>
              <object-id xmlns:xlink="http://www.w3.org/1999/xlink" content-type="zoobank" xlink:type="simple">http://zoobank.org/829B6BC6-569A-4493-AADD-0E2DBC366689</object-id>
            </tp:taxon-name><tp:taxon-authority>Martinez</tp:taxon-authority><tp:taxon-status xmlns:xlink="http://www.w3.org/1999/xlink" xlink:type="simple">sp. nov.</tp:taxon-status><xref ref-type="fig" rid="F4">Figures 12</xref><xref ref-type="fig" rid="F4">, 13</xref><xref ref-type="fig" rid="F5">, 23</xref><xref ref-type="fig" rid="F7">, 33</xref></tp:nomenclature><tp:treatment-sec sec-type="type material" id="SECID0EV3AG"><title>Type material.</title><p><bold><italic>Holotype</italic>:</bold> ♂, Ecuador, La Alegria, 2700 m, 14–15 Sep. 1977, coll. Luis E. Peña / LACM ENT 332567 deposited in <named-content xmlns:xlink="http://www.w3.org/1999/xlink" content-type="dwc:institutional_code" xlink:type="simple">CNC</named-content>. <bold><italic>Paratype</italic></bold> (1 ♀ <named-content xmlns:xlink="http://www.w3.org/1999/xlink" content-type="dwc:institutional_code" xlink:type="simple">CNC</named-content>): Same collecting data as holotype / LACM ENT 332566.</p></tp:treatment-sec><tp:treatment-sec sec-type="etymology" id="SECID0EN4AG"><title>Etymology.</title><p>Since the name “Jaguar Moth” makes reference to wild cats in general, the word <italic><tp:taxon-name><tp:taxon-name-part taxon-name-part-type="genus" reg="Lafontaineana"/><tp:taxon-name-part taxon-name-part-type="species" reg="puma">puma</tp:taxon-name-part></tp:taxon-name></italic> was chosen in reference to the cougar (<italic><tp:taxon-name><tp:taxon-name-part taxon-name-part-type="genus" reg="Puma">Puma</tp:taxon-name-part> <tp:taxon-name-part taxon-name-part-type="species" reg="concolor">concolor</tp:taxon-name-part></tp:taxon-name></italic> Linnaeus, 1771), which also means powerful in the Quechua language. The specific name is a noun in apposition.</p></tp:treatment-sec><tp:treatment-sec sec-type="diagnosis" id="SECID0EI5AG"><title>Diagnosis.</title><p>The only species that looks very similar to <italic><tp:taxon-name><tp:taxon-name-part taxon-name-part-type="genus" reg="Lafontaineana">Lafontaineana</tp:taxon-name-part> <tp:taxon-name-part taxon-name-part-type="species" reg="puma">puma</tp:taxon-name-part></tp:taxon-name></italic> is <italic><tp:taxon-name><tp:taxon-name-part taxon-name-part-type="genus" reg="Lafontaineana">L.</tp:taxon-name-part> <tp:taxon-name-part taxon-name-part-type="species" reg="imama">imama</tp:taxon-name-part></tp:taxon-name></italic> (see diagnosis of <italic><tp:taxon-name><tp:taxon-name-part taxon-name-part-type="genus" reg="Lafontaineana">L.</tp:taxon-name-part> <tp:taxon-name-part taxon-name-part-type="species" reg="imama">imama</tp:taxon-name-part></tp:taxon-name></italic>). However, the main external morphological character is the dorsal fusion of polygons in the middle of the thorax; internally the vesica has a remarkably reduced medial diverticulum.</p></tp:treatment-sec><tp:treatment-sec sec-type="description" id="SECID0EP6AG"><title>Description.</title><p><italic>Head</italic>. Last segment of the palpus in white with scattered black scales, male darker than female; frons covered by black and yellow scales in male, while grey and yellow in female. <italic>Thorax</italic>. Whitish yellow; polygon on the middle and those on each side of the posterior area from the mesothorax are fused, while the two lateral polygons remain separated; ventrally clothed by white and black scales <italic>Wing.</italic> Forewing length male 23–25 mm; female 28–30 mm; forewing same yellow color as the thorax; black linear patterns and the space in median field coppery; orbicular spot with the upper and lower sides flattened and large yellow spot in the middle; reniform spot D-shaped outlined with black rectangle; relatively large lunate marking within the reniform spot; hindwing with pale-orange veins and some small black dots; silvery white fringe on the outer margin, while the posterior margin has some brown scales; three well-developed black spots on costal and Sc+R1 cells, narrower in female; small discal spot; discal, medial, and postmedial lines absent in both sexes; tornal lunate marking very small in male and normally expanded through 2A and CuA2 cells in female. <italic>Legs</italic>. black with a small yellow line in each joint; yellow tufts, darker in male. <italic>Abdomen</italic>. The orange lines and the brown line in the middle almost the same size; male with completely brown tufts, female with yellow ends; genitalia covered with orange scales; brownish gray ventrally in male and brown with some brownish gray scales and yellow intersternal membrane in female. <italic>Male genitalia</italic>. Narrow and pointed cucullus; apex rounded and covered by setae; costal margin slightly swollen; sacculus wide with a lightly narrow process; juxta shield-shaped with the upper edges flattened; aedeagus slightly long; diverticulum relatively prominent; line of spines long and curved along on upper side of vesica. <italic>Female genitalia</italic>. Anal papilla wide; sterigma with long and wide opening; posterior apophysis length 1¼ × anal papilla; appendix bursae and corpus bursae similar in size.</p></tp:treatment-sec><tp:treatment-sec sec-type="description" id="SECID0EDABG"><title>Genetic characterization.</title><p>Unknown.</p></tp:treatment-sec><tp:treatment-sec sec-type="distribution" id="SECID0EIABG"><title>Distribution.</title><p>Both specimens were found in deciduous forests in western Ecuador (Fig. <xref ref-type="fig" rid="F8">35</xref>).</p></tp:treatment-sec><tp:treatment-sec sec-type="remarks" id="SECID0ESABG"><title>Remarks.</title><p>Attempts to extract DNA from these specimens were unsuccessful.</p></tp:treatment-sec><tp:treatment-sec><!--Section generated to contain objects referenced in tp:taxon-treatment.--><fig id="F4" position="float" orientation="portrait"><object-id xmlns:xlink="http://www.w3.org/1999/xlink" content-type="doi" xlink:type="simple">10.3897/zookeys.1028.56784.figures6-20</object-id><object-id xmlns:xlink="http://www.w3.org/1999/xlink" content-type="arpha" xlink:type="simple">AB257797-7222-5D71-8A00-11BB56A8F6A2</object-id><label>Figures 6–20.</label><caption><p>Adult habitus of <italic><tp:taxon-name><tp:taxon-name-part taxon-name-part-type="genus" reg="Lichnoptera">Lichnoptera</tp:taxon-name-part></tp:taxon-name></italic>, <italic><tp:taxon-name><tp:taxon-name-part taxon-name-part-type="genus" reg="Lafontaineana">Lafontaineana</tp:taxon-name-part></tp:taxon-name></italic>, and <italic><tp:taxon-name><tp:taxon-name-part taxon-name-part-type="genus" reg="Panthea">Panthea</tp:taxon-name-part></tp:taxon-name></italic><bold>6</bold><italic><tp:taxon-name><tp:taxon-name-part taxon-name-part-type="genus" reg="Lichnoptera">Lichnoptera</tp:taxon-name-part> <tp:taxon-name-part taxon-name-part-type="species" reg="gulo">gulo</tp:taxon-name-part></tp:taxon-name></italic>, ♂, <named-content xmlns:xlink="http://www.w3.org/1999/xlink" content-type="dwc:institutional_code" xlink:type="simple">MGCL</named-content>, Cundinamarca, Colombia <bold>7</bold><italic><tp:taxon-name><tp:taxon-name-part taxon-name-part-type="genus" reg="Lichnoptera">L.</tp:taxon-name-part> <tp:taxon-name-part taxon-name-part-type="species" reg="gulo">gulo</tp:taxon-name-part></tp:taxon-name></italic>, ♀, <named-content xmlns:xlink="http://www.w3.org/1999/xlink" content-type="dwc:institutional_code" xlink:type="simple">MGCL</named-content>, Cundinamarca, Colombia <bold>8</bold><italic><tp:taxon-name><tp:taxon-name-part taxon-name-part-type="genus" reg="Lafontaineana">Lafontaineana</tp:taxon-name-part> <tp:taxon-name-part taxon-name-part-type="species" reg="marmorifera">marmorifera</tp:taxon-name-part></tp:taxon-name></italic>, ♂, <named-content xmlns:xlink="http://www.w3.org/1999/xlink" content-type="dwc:institutional_code" xlink:type="simple">MGCL</named-content>, Cundinamarca, Colombia <bold>9</bold><italic><tp:taxon-name><tp:taxon-name-part taxon-name-part-type="genus" reg="Lafontaineana">L.</tp:taxon-name-part> <tp:taxon-name-part taxon-name-part-type="species" reg="marmorifera">marmorifera</tp:taxon-name-part></tp:taxon-name></italic>, ♀, <named-content xmlns:xlink="http://www.w3.org/1999/xlink" content-type="dwc:institutional_code" xlink:type="simple">MGCL</named-content>, Cundinamarca, Colombia <bold>10</bold><italic><tp:taxon-name><tp:taxon-name-part taxon-name-part-type="genus" reg="Lafontaineana">L.</tp:taxon-name-part> <tp:taxon-name-part taxon-name-part-type="species" reg="imama">imama</tp:taxon-name-part></tp:taxon-name></italic>, ♂, <named-content xmlns:xlink="http://www.w3.org/1999/xlink" content-type="dwc:institutional_code" xlink:type="simple">MGCL</named-content>, holotype, Tolima, Colombia <bold>11</bold><italic><tp:taxon-name><tp:taxon-name-part taxon-name-part-type="genus" reg="Lafontaineana">L.</tp:taxon-name-part> <tp:taxon-name-part taxon-name-part-type="species" reg="imama">imama</tp:taxon-name-part></tp:taxon-name></italic>, ♀, <named-content xmlns:xlink="http://www.w3.org/1999/xlink" content-type="dwc:institutional_code" xlink:type="simple">MGCL</named-content>, paratype, Tolima, Colombia <bold>12</bold><italic><tp:taxon-name><tp:taxon-name-part taxon-name-part-type="genus" reg="Lafontaineana">L.</tp:taxon-name-part> <tp:taxon-name-part taxon-name-part-type="species" reg="puma">puma</tp:taxon-name-part></tp:taxon-name></italic>, ♂, <named-content xmlns:xlink="http://www.w3.org/1999/xlink" content-type="dwc:institutional_code" xlink:type="simple">CNC</named-content>, holotype, La Alegria, Ecuador <bold>13</bold><italic><tp:taxon-name><tp:taxon-name-part taxon-name-part-type="genus" reg="Lafontaineana">L.</tp:taxon-name-part> <tp:taxon-name-part taxon-name-part-type="species" reg="puma">puma</tp:taxon-name-part></tp:taxon-name></italic>, ♀, <named-content xmlns:xlink="http://www.w3.org/1999/xlink" content-type="dwc:institutional_code" xlink:type="simple">CNC</named-content>, paratype, La Alegria, Ecuador <bold>14</bold><italic><tp:taxon-name><tp:taxon-name-part taxon-name-part-type="genus" reg="Lafontaineana">L.</tp:taxon-name-part> <tp:taxon-name-part taxon-name-part-type="species" reg="thuta">thuta</tp:taxon-name-part></tp:taxon-name></italic>, ♂, <named-content xmlns:xlink="http://www.w3.org/1999/xlink" content-type="dwc:institutional_code" xlink:type="simple">MGCL</named-content>, holotype, Loja, Ecuador <bold>15</bold><italic><tp:taxon-name><tp:taxon-name-part taxon-name-part-type="genus" reg="Lafontaineana">L.</tp:taxon-name-part> <tp:taxon-name-part taxon-name-part-type="species" reg="thuta">thuta</tp:taxon-name-part></tp:taxon-name></italic>, ♀, <named-content xmlns:xlink="http://www.w3.org/1999/xlink" content-type="dwc:institutional_code" xlink:type="simple">MGCL</named-content>, paratype, Sucumbios, Ecuador <bold>16</bold><italic><tp:taxon-name><tp:taxon-name-part taxon-name-part-type="genus" reg="Lafontaineana">L.</tp:taxon-name-part> <tp:taxon-name-part taxon-name-part-type="species" reg="alexandrae">alexandrae</tp:taxon-name-part></tp:taxon-name></italic>, ♀, <named-content xmlns:xlink="http://www.w3.org/1999/xlink" content-type="dwc:institutional_code" xlink:type="simple">FSU</named-content>, holotype, Zamora-Chinchipe, Ecuador <bold>17</bold><italic><tp:taxon-name><tp:taxon-name-part taxon-name-part-type="genus" reg="Panthea">Panthea</tp:taxon-name-part> <tp:taxon-name-part taxon-name-part-type="species" reg="guatemala">guatemala</tp:taxon-name-part></tp:taxon-name></italic>, ♂, <named-content xmlns:xlink="http://www.w3.org/1999/xlink" content-type="dwc:institutional_code" xlink:type="simple">CNC</named-content>, San Lorenzo, Guatemala <bold>18</bold><italic><tp:taxon-name><tp:taxon-name-part taxon-name-part-type="genus" reg="Panthea">P.</tp:taxon-name-part> <tp:taxon-name-part taxon-name-part-type="species" reg="hondurensis">hondurensis</tp:taxon-name-part></tp:taxon-name></italic>, ♂, <named-content xmlns:xlink="http://www.w3.org/1999/xlink" content-type="dwc:institutional_code" xlink:type="simple">MGCL</named-content>, holotype, Francisco Morazán, Honduras <bold>19</bold><italic><tp:taxon-name><tp:taxon-name-part taxon-name-part-type="genus" reg="Panthea">P.</tp:taxon-name-part> <tp:taxon-name-part taxon-name-part-type="species" reg="reducta">reducta</tp:taxon-name-part></tp:taxon-name></italic>, <named-content xmlns:xlink="http://www.w3.org/1999/xlink" content-type="dwc:institutional_code" xlink:type="simple">CNC</named-content>, ♂, Pedernales, Dominican Republic <bold>20</bold><italic><tp:taxon-name><tp:taxon-name-part taxon-name-part-type="genus" reg="Panthea">P.</tp:taxon-name-part> <tp:taxon-name-part taxon-name-part-type="species" reg="taina">taina</tp:taxon-name-part></tp:taxon-name></italic>, ♂, La Vega, <named-content xmlns:xlink="http://www.w3.org/1999/xlink" content-type="dwc:institutional_code" xlink:type="simple">MGCL</named-content>, holotype, Dominican Republic.</p></caption><graphic xmlns:xlink="http://www.w3.org/1999/xlink" xlink:href="zookeys-1028-113-g004.jpg" position="float" orientation="portrait" xlink:type="simple" id="oo_528821.jpg"><uri content-type="original_file" xlink:type="simple">https://binary.pensoft.net/fig/528821</uri></graphic></fig><fig id="F5" position="float" orientation="portrait"><object-id xmlns:xlink="http://www.w3.org/1999/xlink" content-type="doi" xlink:type="simple">10.3897/zookeys.1028.56784.figures21-24</object-id><object-id xmlns:xlink="http://www.w3.org/1999/xlink" content-type="arpha" xlink:type="simple">152C89EA-FF72-5E38-B931-FF0CE25372B4</object-id><label>Figures 21–24.</label><caption><p>Male genitalia of <italic><tp:taxon-name><tp:taxon-name-part taxon-name-part-type="genus" reg="Lichnoptera">Lichnoptera</tp:taxon-name-part></tp:taxon-name></italic> and <italic><tp:taxon-name><tp:taxon-name-part taxon-name-part-type="genus" reg="Lafontaineana">Lafontaineana</tp:taxon-name-part></tp:taxon-name></italic><bold>21</bold><italic><tp:taxon-name><tp:taxon-name-part taxon-name-part-type="genus" reg="Lichnoptera">Lichnoptera</tp:taxon-name-part> <tp:taxon-name-part taxon-name-part-type="species" reg="gulo">gulo</tp:taxon-name-part></tp:taxon-name></italic>, <named-content xmlns:xlink="http://www.w3.org/1999/xlink" content-type="dwc:institutional_code" xlink:type="simple">MGCL</named-content>, Cundinamarca, Colombia <bold>22</bold><italic><tp:taxon-name><tp:taxon-name-part taxon-name-part-type="genus" reg="Lafontaineana">L.</tp:taxon-name-part> <tp:taxon-name-part taxon-name-part-type="species" reg="imama">imama</tp:taxon-name-part></tp:taxon-name></italic>, <named-content xmlns:xlink="http://www.w3.org/1999/xlink" content-type="dwc:institutional_code" xlink:type="simple">MGCL</named-content>, holotype, Tolima, Colombia <bold>23</bold><italic><tp:taxon-name><tp:taxon-name-part taxon-name-part-type="genus" reg="Lafontaineana">L.</tp:taxon-name-part> <tp:taxon-name-part taxon-name-part-type="species" reg="puma">puma</tp:taxon-name-part></tp:taxon-name></italic>, <named-content xmlns:xlink="http://www.w3.org/1999/xlink" content-type="dwc:institutional_code" xlink:type="simple">CNC</named-content>, holotype, La Alegria, Ecuador <bold>24</bold><italic><tp:taxon-name><tp:taxon-name-part taxon-name-part-type="genus" reg="Lafontaineana">L.</tp:taxon-name-part> <tp:taxon-name-part taxon-name-part-type="species" reg="thuta">thuta</tp:taxon-name-part></tp:taxon-name></italic>, <named-content xmlns:xlink="http://www.w3.org/1999/xlink" content-type="dwc:institutional_code" xlink:type="simple">MGCL</named-content>, holotype, Loja, Ecuador.</p></caption><graphic xmlns:xlink="http://www.w3.org/1999/xlink" xlink:href="zookeys-1028-113-g005.jpg" position="float" orientation="portrait" xlink:type="simple" id="oo_528822.jpg"><uri content-type="original_file" xlink:type="simple">https://binary.pensoft.net/fig/528822</uri></graphic></fig><fig id="F7" position="float" orientation="portrait"><object-id xmlns:xlink="http://www.w3.org/1999/xlink" content-type="doi" xlink:type="simple">10.3897/zookeys.1028.56784.figures29-34</object-id><object-id xmlns:xlink="http://www.w3.org/1999/xlink" content-type="arpha" xlink:type="simple">B2E6B509-EEAD-5F72-85DA-AC95BB37E895</object-id><label>Figures 29–34.</label><caption><p>Female genitalia of <italic><tp:taxon-name><tp:taxon-name-part taxon-name-part-type="genus" reg="Lichnoptera">Lichnoptera</tp:taxon-name-part></tp:taxon-name></italic> and <italic><tp:taxon-name><tp:taxon-name-part taxon-name-part-type="genus" reg="Lafontaineana">Lafontaineana</tp:taxon-name-part></tp:taxon-name></italic><bold>29</bold><italic><tp:taxon-name><tp:taxon-name-part taxon-name-part-type="genus" reg="Lichnoptera">Lichnoptera</tp:taxon-name-part> <tp:taxon-name-part taxon-name-part-type="species" reg="gulo">gulo</tp:taxon-name-part></tp:taxon-name></italic>, <named-content xmlns:xlink="http://www.w3.org/1999/xlink" content-type="dwc:institutional_code" xlink:type="simple">MGCL</named-content>, Cundinamarca, Colombia <bold>30</bold><italic><tp:taxon-name><tp:taxon-name-part taxon-name-part-type="genus" reg="Lafontaineana">Lafontaineana</tp:taxon-name-part> <tp:taxon-name-part taxon-name-part-type="species" reg="alexandrae">alexandrae</tp:taxon-name-part></tp:taxon-name></italic>, <named-content xmlns:xlink="http://www.w3.org/1999/xlink" content-type="dwc:institutional_code" xlink:type="simple">FSU</named-content>, holotype, Zamora-Chinchipe, Ecuador <bold>31</bold><italic><tp:taxon-name><tp:taxon-name-part taxon-name-part-type="genus" reg="Lafontaineana">L.</tp:taxon-name-part> <tp:taxon-name-part taxon-name-part-type="species" reg="imama">imama</tp:taxon-name-part></tp:taxon-name></italic>, <named-content xmlns:xlink="http://www.w3.org/1999/xlink" content-type="dwc:institutional_code" xlink:type="simple">MGCL</named-content>, paratype, Tolima, Colombia <bold>32</bold><italic><tp:taxon-name><tp:taxon-name-part taxon-name-part-type="genus" reg="Lafontaineana">L.</tp:taxon-name-part> <tp:taxon-name-part taxon-name-part-type="species" reg="marmorifera">marmorifera</tp:taxon-name-part></tp:taxon-name></italic>, <named-content xmlns:xlink="http://www.w3.org/1999/xlink" content-type="dwc:institutional_code" xlink:type="simple">MGCL</named-content>, Cundinamarca, Colombia <bold>33</bold><italic><tp:taxon-name><tp:taxon-name-part taxon-name-part-type="genus" reg="Lafontaineana">L.</tp:taxon-name-part> <tp:taxon-name-part taxon-name-part-type="species" reg="puma">puma</tp:taxon-name-part></tp:taxon-name></italic>, <named-content xmlns:xlink="http://www.w3.org/1999/xlink" content-type="dwc:institutional_code" xlink:type="simple">CNC</named-content>, paratype, La Alegria, Ecuador <bold>34</bold><italic><tp:taxon-name><tp:taxon-name-part taxon-name-part-type="genus" reg="Lafontaineana">L.</tp:taxon-name-part> <tp:taxon-name-part taxon-name-part-type="species" reg="thuta">thuta</tp:taxon-name-part></tp:taxon-name></italic>, <named-content xmlns:xlink="http://www.w3.org/1999/xlink" content-type="dwc:institutional_code" xlink:type="simple">MGCL</named-content>, paratype, Sucumbios, Ecuador.</p></caption><graphic xmlns:xlink="http://www.w3.org/1999/xlink" xlink:href="zookeys-1028-113-g007.jpg" position="float" orientation="portrait" xlink:type="simple" id="oo_528824.jpg"><uri content-type="original_file" xlink:type="simple">https://binary.pensoft.net/fig/528824</uri></graphic></fig><fig id="F8" position="float" orientation="portrait"><object-id xmlns:xlink="http://www.w3.org/1999/xlink" content-type="doi" xlink:type="simple">10.3897/zookeys.1028.56784.figure35</object-id><object-id xmlns:xlink="http://www.w3.org/1999/xlink" content-type="arpha" xlink:type="simple">0A421422-B004-53DF-8E45-CB00BC5A14EA</object-id><label>Figure 35.</label><caption><p>Distribution of examined specimens of <italic><tp:taxon-name><tp:taxon-name-part taxon-name-part-type="genus" reg="Lafontaineana">Lafontaineana</tp:taxon-name-part></tp:taxon-name></italic>.</p></caption><graphic xmlns:xlink="http://www.w3.org/1999/xlink" xlink:href="zookeys-1028-113-g008.jpg" position="float" orientation="portrait" xlink:type="simple" id="oo_528825.jpg"><uri content-type="original_file" xlink:type="simple">https://binary.pensoft.net/fig/528825</uri></graphic></fig></tp:treatment-sec></tp:taxon-treatment>
