# Supplementary material for: A new Andean genus, Lafontaineana, with descriptions of four new species and two new Neotropical species of Panthea (Noctuidae, Pantheinae)
Source: Zookeys. 2021 Apr 6;1028:113–34. doi: 10.3897/zookeys.1028.56784 (PMC8044069; doi:10.3897/zookeys.1028.56784)
Supplement: XML Treatment for Lafontaineana thuta [file zookeys.1028.56784-treatment6.xml]

<!DOCTYPE tp:taxon-treatment
  PUBLIC "-//TaxonX//DTD Taxonomic Treatment Publishing DTD v0 20100105//EN" "tax-treatment-NSO.dtd">
<tp:taxon-treatment xmlns:tp="http://www.plazi.org/taxpub"><tp:treatment-meta><kwd-group><label>Taxon classification</label><kwd><named-content xmlns:xlink="http://www.w3.org/1999/xlink" content-type="kingdom">Animalia</named-content></kwd><kwd><named-content xmlns:xlink="http://www.w3.org/1999/xlink" content-type="order">Lepidoptera</named-content></kwd><kwd><named-content xmlns:xlink="http://www.w3.org/1999/xlink" content-type="family">Noctuidae</named-content></kwd></kwd-group><mixed-citation publication-type="journal"><person-group><name><surname>Martinez</surname><given-names>Jose I.</given-names></name><name><surname>Schmidt</surname><given-names>B. Christian</given-names></name><name><surname>Miller</surname><given-names>Jacqueline Y.</given-names></name></person-group><article-title>A new Andean genus, <italic><tp:taxon-name><tp:taxon-name-part taxon-name-part-type="genus" reg="Lafontaineana">Lafontaineana</tp:taxon-name-part></tp:taxon-name></italic>, with descriptions of four new species and two new Neotropical species of <italic><tp:taxon-name><tp:taxon-name-part taxon-name-part-type="genus" reg="Panthea">Panthea</tp:taxon-name-part></tp:taxon-name></italic> (<tp:taxon-name><tp:taxon-name-part taxon-name-part-type="family">Noctuidae</tp:taxon-name-part></tp:taxon-name>, <tp:taxon-name><tp:taxon-name-part taxon-name-part-type="subfamily">Pantheinae</tp:taxon-name-part></tp:taxon-name>)</article-title><source>Zookeys</source><day>06</day><month>4</month><year>2021</year><volume>1028</volume><fpage>113</fpage><lpage>134</lpage><pub-id pub-id-type="doi">10.3897/zookeys.1028.56784</pub-id></mixed-citation></tp:treatment-meta><tp:nomenclature><tp:taxon-name><object-id xmlns:xlink="http://www.w3.org/1999/xlink" content-type="arpha" xlink:type="simple">F8B37FA3-457A-5689-B9CA-166B1BC41080</object-id>
              <tp:taxon-name-part taxon-name-part-type="genus" reg="Lafontaineana">Lafontaineana</tp:taxon-name-part>
              <tp:taxon-name-part taxon-name-part-type="species" reg="thuta">thuta</tp:taxon-name-part>
              <object-id xmlns:xlink="http://www.w3.org/1999/xlink" content-type="zoobank" xlink:type="simple">http://zoobank.org/D1D69219-8D05-4D90-AFAB-FB831A5104B1</object-id>
            </tp:taxon-name><tp:taxon-authority>Martinez</tp:taxon-authority><tp:taxon-status xmlns:xlink="http://www.w3.org/1999/xlink" xlink:type="simple">sp. nov.</tp:taxon-status><xref ref-type="fig" rid="F4">Figures 14</xref><xref ref-type="fig" rid="F4">, 15</xref><xref ref-type="fig" rid="F5">, 24</xref><xref ref-type="fig" rid="F7">, 34</xref></tp:nomenclature><tp:treatment-sec sec-type="Type material"><title>Type material.</title><p><bold><italic>Holotype</italic></bold>: ♂, Ecuador 8 km SE of Loja, Parque Nacional Podocarpus Cajanuma, mont. rainforest, Blacklight 2 × 15W, 2897 m, 26 iii. 2011, <named-content xmlns:xlink="http://www.w3.org/1999/xlink" content-type="dwc:verbatimCoordinates" xlink:type="simple"><named-content content-type="geo-json" specific-use="{&#34;type&#34;:&#34;Point&#34;,&#34;coordinates&#34;:[-79.174500,-4.114333]}" id="NCID0EZCBG" xlink:type="simple">04°06.86'S, 79°10.47'W</named-content></named-content>, coll. Lisa Lehner &amp; Marc Adams / DNA Barcode run 2013, <abbrev xmlns:xlink="http://www.w3.org/1999/xlink" xlink:title="cytochrome c oxidase I gene" id="ABBRID0E5CBG" xlink:type="simple">COI</abbrev>-5P marker, University of Guelph / Arcec 32455. deposited in <named-content xmlns:xlink="http://www.w3.org/1999/xlink" content-type="dwc:institutional_code" xlink:type="simple">FSU</named-content>. <bold><italic>Paratypes</italic></bold> (1 ♂ <named-content xmlns:xlink="http://www.w3.org/1999/xlink" content-type="dwc:institutional_code" xlink:type="simple">FSU</named-content>): Ecuador Zamora-Chinchipe, Cerro Toledo, Elfin forest, Parque Nacional Podocarpus Cajanuma, mont. rainforest, Blacklight 2 × 15W, 2938 m, 6 Feb. 2013, coll. Gunnar Brehm (1 ♂). (1 ♂, 1 ♀ <named-content xmlns:xlink="http://www.w3.org/1999/xlink" content-type="dwc:institutional_code" xlink:type="simple">MGCL</named-content>): Ecuador, Pichincha, Quito/ Chiriboga Km 33, 2650 m, 25 Apr. 1976, coll. N. Venedictoff (1 ♂). Ecuador, Sucumbios, El Playon, 2 km to Minas, <named-content xmlns:xlink="http://www.w3.org/1999/xlink" content-type="dwc:verbatimCoordinates" xlink:type="simple"><named-content content-type="geo-json" specific-use="{&#34;type&#34;:&#34;Point&#34;,&#34;coordinates&#34;:[-77.664167,0.623333]}" id="NCID0EXDBG" xlink:type="simple">0°37'24"N, 77°39'51"W</named-content></named-content>, 18.-19. II 2013, 3320m, leg. Sinjaev &amp; Romanov / UF, FLMNH, <named-content xmlns:xlink="http://www.w3.org/1999/xlink" content-type="dwc:institutional_code" xlink:type="simple">MGCL</named-content> 1049166 (1 ♀).</p></tp:treatment-sec><tp:treatment-sec sec-type="etymology" id="SECID0EBEBG"><title>Etymology.</title><p>The name <italic><tp:taxon-name><tp:taxon-name-part taxon-name-part-type="genus" reg="Lafontaineana"/><tp:taxon-name-part taxon-name-part-type="species" reg="thuta">thuta</tp:taxon-name-part></tp:taxon-name></italic> means moth in the Quechua language. The specific name is a noun in apposition.</p></tp:treatment-sec><tp:treatment-sec sec-type="diagnosis" id="SECID0EREBG"><title>Diagnosis.</title><p><italic><tp:taxon-name><tp:taxon-name-part taxon-name-part-type="genus" reg="Lafontaineana">Lafontaineana</tp:taxon-name-part> <tp:taxon-name-part taxon-name-part-type="species" reg="thuta">thuta</tp:taxon-name-part></tp:taxon-name></italic> can be differentiated externally from the other species of genus <italic><tp:taxon-name><tp:taxon-name-part taxon-name-part-type="genus" reg="Lafontaineana">Lafontaineana</tp:taxon-name-part></tp:taxon-name></italic> by the minute yellow dot on the orbicular spot. Internally, <italic><tp:taxon-name><tp:taxon-name-part taxon-name-part-type="genus" reg="Lafontaineana">L.</tp:taxon-name-part> <tp:taxon-name-part taxon-name-part-type="species" reg="thuta">thuta</tp:taxon-name-part></tp:taxon-name></italic> possesses a prominent diverticulum on vesica similar to <italic><tp:taxon-name><tp:taxon-name-part taxon-name-part-type="genus" reg="Lafontaineana">L.</tp:taxon-name-part> <tp:taxon-name-part taxon-name-part-type="species" reg="marmorifera">marmorifera</tp:taxon-name-part></tp:taxon-name></italic> and <italic><tp:taxon-name><tp:taxon-name-part taxon-name-part-type="genus" reg="Lafontaineana">L.</tp:taxon-name-part> <tp:taxon-name-part taxon-name-part-type="species" reg="puma">puma</tp:taxon-name-part></tp:taxon-name></italic>, but the line of spines is narrower than <italic><tp:taxon-name><tp:taxon-name-part taxon-name-part-type="genus" reg="Lafontaineana">L.</tp:taxon-name-part> <tp:taxon-name-part taxon-name-part-type="species" reg="marmorifera">marmorifera</tp:taxon-name-part></tp:taxon-name></italic> and shorter than <italic><tp:taxon-name><tp:taxon-name-part taxon-name-part-type="genus" reg="Lafontaineana">L.</tp:taxon-name-part> <tp:taxon-name-part taxon-name-part-type="species" reg="puma">puma</tp:taxon-name-part></tp:taxon-name></italic>.</p></tp:treatment-sec><tp:treatment-sec sec-type="description" id="SECID0EAHBG"><title>Description.</title><p><bold><italic>Head</italic>.</bold> Black palpus with some scattered yellow scales on last segment; frons yellow with few black scales. <bold><italic>Thorax</italic>.</bold> Sulfur-yellow with a horizontal line on the metathorax with the end near to the abdomen black; polygons small and separated by sulfur-yellow lines; abdominal side gray; dark orange setal tufts. <bold><italic>Wing</italic>.</bold> Forewing length male 19–21 mm; female 25–27 mm; sulfur-yellow with black and dark brown patterns; forewing same yellow as thorax; median field dark brown; orbicular spot with a minute yellow dot; reniform spot bean-like with a large dot close to inner margin; hindwing white with orange veins; fringe sulfur-yellow, paler than the forewing; costal margin with black fringe and some yellow scales; posterior margin with white scales; costal and Sc+R1 cells with large black and white patches; small discal spot and tornal lunate marking. <bold><italic>Legs</italic>.</bold> Black with large sulfur-yellow and white patches. <bold><italic>Abdomen</italic>.</bold> Brown dorsally with a huge black line of tufts from A2 extending and expanding through the subsequent tergites making the orange lines narrower; white scales at the ends of the tufts; yellowish white with brown scales on the intersternal membrane ventrally. <bold><italic>Male genitalia</italic>.</bold> Tegumen short; wide cucullus with a square-shaped apex, clothed by setae; costal margin lightly expanded; sacculus wide and process with a small projection on posterior margin; juxta broadly spoon-shaped with slightly concavity on upper area; aedeagus with huge diverticulum; wide line of spines, long spines. <bold><italic>Female genitalia</italic>.</bold> Anal papilla short and squared; sterigma semi-sclerotized, large and widely opened; posterior apophysis 3 × longer than anal papilla; appendix bursae ⅙ × longer than the corpus bursae.</p></tp:treatment-sec><tp:treatment-sec sec-type="description" id="SECID0EDIBG"><title>Genetic characterization.</title><p>DNA barcoding of <italic><tp:taxon-name><tp:taxon-name-part taxon-name-part-type="genus" reg="Lafontaineana">Lafontaineana</tp:taxon-name-part> <tp:taxon-name-part taxon-name-part-type="species" reg="thuta">thuta</tp:taxon-name-part></tp:taxon-name></italic> showed it to be closer to <italic><tp:taxon-name><tp:taxon-name-part taxon-name-part-type="genus" reg="Lafontaineana">L.</tp:taxon-name-part> <tp:taxon-name-part taxon-name-part-type="species" reg="imama">imama</tp:taxon-name-part></tp:taxon-name></italic> (see <italic><tp:taxon-name><tp:taxon-name-part taxon-name-part-type="genus" reg="Lafontaineana">L.</tp:taxon-name-part> <tp:taxon-name-part taxon-name-part-type="species" reg="imama">imama</tp:taxon-name-part></tp:taxon-name></italic> genetic characterization).</p></tp:treatment-sec><tp:treatment-sec sec-type="distribution" id="SECID0EKJBG"><title>Distribution.</title><p>This species has been found only in high elevations of deciduous forests of Ecuador (Fig. <xref ref-type="fig" rid="F8">35</xref>).</p></tp:treatment-sec><tp:treatment-sec sec-type="remarks" id="SECID0EUJBG"><title>Remarks.</title><p>Both holotype and paratype are in perfect condition (Figs <xref ref-type="fig" rid="F4">14</xref>, <xref ref-type="fig" rid="F4">15</xref>). As in <italic><tp:taxon-name><tp:taxon-name-part taxon-name-part-type="genus" reg="Lafontaineana">L.</tp:taxon-name-part> <tp:taxon-name-part taxon-name-part-type="species" reg="alexandrae">alexandrae</tp:taxon-name-part></tp:taxon-name></italic>, the voucher number (Arcec 32455) is different from that published at <ext-link xmlns:xlink="http://www.w3.org/1999/xlink" xlink:type="simple" ext-link-type="uri" xlink:href="http://barcodinglife.com">http://barcodinglife.com</ext-link> confusion (Arcec 30239).</p><sec sec-type="Panthea Hübner, 1820" id="SECID0ESKBG"><title><italic><tp:taxon-name><tp:taxon-name-part taxon-name-part-type="genus" reg="Panthea">Panthea</tp:taxon-name-part></tp:taxon-name></italic> Hübner, 1820</title><p><italic><tp:taxon-name><tp:taxon-name-part taxon-name-part-type="genus" reg="Panthea">Panthea</tp:taxon-name-part></tp:taxon-name></italic> is a small genus comprising 14 species worldwide, distributed mainly in the Nearctic and Palearctic regions (<xref ref-type="bibr" rid="B1">Anweiler 2009</xref>; <xref ref-type="bibr" rid="B2">Behounek et al. 2013</xref>; <xref ref-type="bibr" rid="B17">Schmidt and Anweiler 2020</xref>). Only three species are known in the Neotropical region (<italic><tp:taxon-name><tp:taxon-name-part taxon-name-part-type="genus" reg="Panthea">Panthea</tp:taxon-name-part> <tp:taxon-name-part taxon-name-part-type="species" reg="furcilla">furcilla</tp:taxon-name-part></tp:taxon-name></italic> (Packard, 1864), <italic><tp:taxon-name><tp:taxon-name-part taxon-name-part-type="genus" reg="Panthea">P.</tp:taxon-name-part> <tp:taxon-name-part taxon-name-part-type="species" reg="reducta">reducta</tp:taxon-name-part></tp:taxon-name></italic> Anweiler, 2009, and <italic><tp:taxon-name><tp:taxon-name-part taxon-name-part-type="genus" reg="Panthea">P.</tp:taxon-name-part> <tp:taxon-name-part taxon-name-part-type="species" reg="guatemala">guatemala</tp:taxon-name-part></tp:taxon-name></italic> Anweiler, 2009) and we describe two additional species from the Neotropics: <italic><tp:taxon-name><tp:taxon-name-part taxon-name-part-type="genus" reg="Panthea">Panthea</tp:taxon-name-part> <tp:taxon-name-part taxon-name-part-type="species" reg="hondurensis">hondurensis</tp:taxon-name-part></tp:taxon-name></italic> sp. nov. and <italic><tp:taxon-name><tp:taxon-name-part taxon-name-part-type="genus" reg="Panthea">Panthea</tp:taxon-name-part> <tp:taxon-name-part taxon-name-part-type="species" reg="taina">taina</tp:taxon-name-part></tp:taxon-name></italic> sp. nov.</p><p>The genus <italic><tp:taxon-name><tp:taxon-name-part taxon-name-part-type="genus" reg="Panthea">Panthea</tp:taxon-name-part></tp:taxon-name></italic> is characterized externally by bipectinate antennae, small eyes with dense interfacetal setae, a short haustellum, and the forewings presenting five well-defined transverse lines and poorly developed reniform and orbicular spots (sometimes absent). Internally, male genitalia presenting heavily sclerotized valves, well-developed uncus compressed at the tip, and the vesica without diverticula and armed with wide cornuti. Female genitalia with well-developed sterigma and simple corpus bursae lacking appendix bursae.</p></sec></tp:treatment-sec><tp:treatment-sec><!--Section generated to contain objects referenced in tp:taxon-treatment.--><fig id="F4" position="float" orientation="portrait"><object-id xmlns:xlink="http://www.w3.org/1999/xlink" content-type="doi" xlink:type="simple">10.3897/zookeys.1028.56784.figures6-20</object-id><object-id xmlns:xlink="http://www.w3.org/1999/xlink" content-type="arpha" xlink:type="simple">AB257797-7222-5D71-8A00-11BB56A8F6A2</object-id><label>Figures 6–20.</label><caption><p>Adult habitus of <italic><tp:taxon-name><tp:taxon-name-part taxon-name-part-type="genus" reg="Lichnoptera">Lichnoptera</tp:taxon-name-part></tp:taxon-name></italic>, <italic><tp:taxon-name><tp:taxon-name-part taxon-name-part-type="genus" reg="Lafontaineana">Lafontaineana</tp:taxon-name-part></tp:taxon-name></italic>, and <italic><tp:taxon-name><tp:taxon-name-part taxon-name-part-type="genus" reg="Panthea">Panthea</tp:taxon-name-part></tp:taxon-name></italic><bold>6</bold><italic><tp:taxon-name><tp:taxon-name-part taxon-name-part-type="genus" reg="Lichnoptera">Lichnoptera</tp:taxon-name-part> <tp:taxon-name-part taxon-name-part-type="species" reg="gulo">gulo</tp:taxon-name-part></tp:taxon-name></italic>, ♂, <named-content xmlns:xlink="http://www.w3.org/1999/xlink" content-type="dwc:institutional_code" xlink:type="simple">MGCL</named-content>, Cundinamarca, Colombia <bold>7</bold><italic><tp:taxon-name><tp:taxon-name-part taxon-name-part-type="genus" reg="Lichnoptera">L.</tp:taxon-name-part> <tp:taxon-name-part taxon-name-part-type="species" reg="gulo">gulo</tp:taxon-name-part></tp:taxon-name></italic>, ♀, <named-content xmlns:xlink="http://www.w3.org/1999/xlink" content-type="dwc:institutional_code" xlink:type="simple">MGCL</named-content>, Cundinamarca, Colombia <bold>8</bold><italic><tp:taxon-name><tp:taxon-name-part taxon-name-part-type="genus" reg="Lafontaineana">Lafontaineana</tp:taxon-name-part> <tp:taxon-name-part taxon-name-part-type="species" reg="marmorifera">marmorifera</tp:taxon-name-part></tp:taxon-name></italic>, ♂, <named-content xmlns:xlink="http://www.w3.org/1999/xlink" content-type="dwc:institutional_code" xlink:type="simple">MGCL</named-content>, Cundinamarca, Colombia <bold>9</bold><italic><tp:taxon-name><tp:taxon-name-part taxon-name-part-type="genus" reg="Lafontaineana">L.</tp:taxon-name-part> <tp:taxon-name-part taxon-name-part-type="species" reg="marmorifera">marmorifera</tp:taxon-name-part></tp:taxon-name></italic>, ♀, <named-content xmlns:xlink="http://www.w3.org/1999/xlink" content-type="dwc:institutional_code" xlink:type="simple">MGCL</named-content>, Cundinamarca, Colombia <bold>10</bold><italic><tp:taxon-name><tp:taxon-name-part taxon-name-part-type="genus" reg="Lafontaineana">L.</tp:taxon-name-part> <tp:taxon-name-part taxon-name-part-type="species" reg="imama">imama</tp:taxon-name-part></tp:taxon-name></italic>, ♂, <named-content xmlns:xlink="http://www.w3.org/1999/xlink" content-type="dwc:institutional_code" xlink:type="simple">MGCL</named-content>, holotype, Tolima, Colombia <bold>11</bold><italic><tp:taxon-name><tp:taxon-name-part taxon-name-part-type="genus" reg="Lafontaineana">L.</tp:taxon-name-part> <tp:taxon-name-part taxon-name-part-type="species" reg="imama">imama</tp:taxon-name-part></tp:taxon-name></italic>, ♀, <named-content xmlns:xlink="http://www.w3.org/1999/xlink" content-type="dwc:institutional_code" xlink:type="simple">MGCL</named-content>, paratype, Tolima, Colombia <bold>12</bold><italic><tp:taxon-name><tp:taxon-name-part taxon-name-part-type="genus" reg="Lafontaineana">L.</tp:taxon-name-part> <tp:taxon-name-part taxon-name-part-type="species" reg="puma">puma</tp:taxon-name-part></tp:taxon-name></italic>, ♂, <named-content xmlns:xlink="http://www.w3.org/1999/xlink" content-type="dwc:institutional_code" xlink:type="simple">CNC</named-content>, holotype, La Alegria, Ecuador <bold>13</bold><italic><tp:taxon-name><tp:taxon-name-part taxon-name-part-type="genus" reg="Lafontaineana">L.</tp:taxon-name-part> <tp:taxon-name-part taxon-name-part-type="species" reg="puma">puma</tp:taxon-name-part></tp:taxon-name></italic>, ♀, <named-content xmlns:xlink="http://www.w3.org/1999/xlink" content-type="dwc:institutional_code" xlink:type="simple">CNC</named-content>, paratype, La Alegria, Ecuador <bold>14</bold><italic><tp:taxon-name><tp:taxon-name-part taxon-name-part-type="genus" reg="Lafontaineana">L.</tp:taxon-name-part> <tp:taxon-name-part taxon-name-part-type="species" reg="thuta">thuta</tp:taxon-name-part></tp:taxon-name></italic>, ♂, <named-content xmlns:xlink="http://www.w3.org/1999/xlink" content-type="dwc:institutional_code" xlink:type="simple">MGCL</named-content>, holotype, Loja, Ecuador <bold>15</bold><italic><tp:taxon-name><tp:taxon-name-part taxon-name-part-type="genus" reg="Lafontaineana">L.</tp:taxon-name-part> <tp:taxon-name-part taxon-name-part-type="species" reg="thuta">thuta</tp:taxon-name-part></tp:taxon-name></italic>, ♀, <named-content xmlns:xlink="http://www.w3.org/1999/xlink" content-type="dwc:institutional_code" xlink:type="simple">MGCL</named-content>, paratype, Sucumbios, Ecuador <bold>16</bold><italic><tp:taxon-name><tp:taxon-name-part taxon-name-part-type="genus" reg="Lafontaineana">L.</tp:taxon-name-part> <tp:taxon-name-part taxon-name-part-type="species" reg="alexandrae">alexandrae</tp:taxon-name-part></tp:taxon-name></italic>, ♀, <named-content xmlns:xlink="http://www.w3.org/1999/xlink" content-type="dwc:institutional_code" xlink:type="simple">FSU</named-content>, holotype, Zamora-Chinchipe, Ecuador <bold>17</bold><italic><tp:taxon-name><tp:taxon-name-part taxon-name-part-type="genus" reg="Panthea">Panthea</tp:taxon-name-part> <tp:taxon-name-part taxon-name-part-type="species" reg="guatemala">guatemala</tp:taxon-name-part></tp:taxon-name></italic>, ♂, <named-content xmlns:xlink="http://www.w3.org/1999/xlink" content-type="dwc:institutional_code" xlink:type="simple">CNC</named-content>, San Lorenzo, Guatemala <bold>18</bold><italic><tp:taxon-name><tp:taxon-name-part taxon-name-part-type="genus" reg="Panthea">P.</tp:taxon-name-part> <tp:taxon-name-part taxon-name-part-type="species" reg="hondurensis">hondurensis</tp:taxon-name-part></tp:taxon-name></italic>, ♂, <named-content xmlns:xlink="http://www.w3.org/1999/xlink" content-type="dwc:institutional_code" xlink:type="simple">MGCL</named-content>, holotype, Francisco Morazán, Honduras <bold>19</bold><italic><tp:taxon-name><tp:taxon-name-part taxon-name-part-type="genus" reg="Panthea">P.</tp:taxon-name-part> <tp:taxon-name-part taxon-name-part-type="species" reg="reducta">reducta</tp:taxon-name-part></tp:taxon-name></italic>, <named-content xmlns:xlink="http://www.w3.org/1999/xlink" content-type="dwc:institutional_code" xlink:type="simple">CNC</named-content>, ♂, Pedernales, Dominican Republic <bold>20</bold><italic><tp:taxon-name><tp:taxon-name-part taxon-name-part-type="genus" reg="Panthea">P.</tp:taxon-name-part> <tp:taxon-name-part taxon-name-part-type="species" reg="taina">taina</tp:taxon-name-part></tp:taxon-name></italic>, ♂, La Vega, <named-content xmlns:xlink="http://www.w3.org/1999/xlink" content-type="dwc:institutional_code" xlink:type="simple">MGCL</named-content>, holotype, Dominican Republic.</p></caption><graphic xmlns:xlink="http://www.w3.org/1999/xlink" xlink:href="zookeys-1028-113-g004.jpg" position="float" orientation="portrait" xlink:type="simple" id="oo_528821.jpg"><uri content-type="original_file" xlink:type="simple">https://binary.pensoft.net/fig/528821</uri></graphic></fig><fig id="F5" position="float" orientation="portrait"><object-id xmlns:xlink="http://www.w3.org/1999/xlink" content-type="doi" xlink:type="simple">10.3897/zookeys.1028.56784.figures21-24</object-id><object-id xmlns:xlink="http://www.w3.org/1999/xlink" content-type="arpha" xlink:type="simple">152C89EA-FF72-5E38-B931-FF0CE25372B4</object-id><label>Figures 21–24.</label><caption><p>Male genitalia of <italic><tp:taxon-name><tp:taxon-name-part taxon-name-part-type="genus" reg="Lichnoptera">Lichnoptera</tp:taxon-name-part></tp:taxon-name></italic> and <italic><tp:taxon-name><tp:taxon-name-part taxon-name-part-type="genus" reg="Lafontaineana">Lafontaineana</tp:taxon-name-part></tp:taxon-name></italic><bold>21</bold><italic><tp:taxon-name><tp:taxon-name-part taxon-name-part-type="genus" reg="Lichnoptera">Lichnoptera</tp:taxon-name-part> <tp:taxon-name-part taxon-name-part-type="species" reg="gulo">gulo</tp:taxon-name-part></tp:taxon-name></italic>, <named-content xmlns:xlink="http://www.w3.org/1999/xlink" content-type="dwc:institutional_code" xlink:type="simple">MGCL</named-content>, Cundinamarca, Colombia <bold>22</bold><italic><tp:taxon-name><tp:taxon-name-part taxon-name-part-type="genus" reg="Lafontaineana">L.</tp:taxon-name-part> <tp:taxon-name-part taxon-name-part-type="species" reg="imama">imama</tp:taxon-name-part></tp:taxon-name></italic>, <named-content xmlns:xlink="http://www.w3.org/1999/xlink" content-type="dwc:institutional_code" xlink:type="simple">MGCL</named-content>, holotype, Tolima, Colombia <bold>23</bold><italic><tp:taxon-name><tp:taxon-name-part taxon-name-part-type="genus" reg="Lafontaineana">L.</tp:taxon-name-part> <tp:taxon-name-part taxon-name-part-type="species" reg="puma">puma</tp:taxon-name-part></tp:taxon-name></italic>, <named-content xmlns:xlink="http://www.w3.org/1999/xlink" content-type="dwc:institutional_code" xlink:type="simple">CNC</named-content>, holotype, La Alegria, Ecuador <bold>24</bold><italic><tp:taxon-name><tp:taxon-name-part taxon-name-part-type="genus" reg="Lafontaineana">L.</tp:taxon-name-part> <tp:taxon-name-part taxon-name-part-type="species" reg="thuta">thuta</tp:taxon-name-part></tp:taxon-name></italic>, <named-content xmlns:xlink="http://www.w3.org/1999/xlink" content-type="dwc:institutional_code" xlink:type="simple">MGCL</named-content>, holotype, Loja, Ecuador.</p></caption><graphic xmlns:xlink="http://www.w3.org/1999/xlink" xlink:href="zookeys-1028-113-g005.jpg" position="float" orientation="portrait" xlink:type="simple" id="oo_528822.jpg"><uri content-type="original_file" xlink:type="simple">https://binary.pensoft.net/fig/528822</uri></graphic></fig><fig id="F7" position="float" orientation="portrait"><object-id xmlns:xlink="http://www.w3.org/1999/xlink" content-type="doi" xlink:type="simple">10.3897/zookeys.1028.56784.figures29-34</object-id><object-id xmlns:xlink="http://www.w3.org/1999/xlink" content-type="arpha" xlink:type="simple">B2E6B509-EEAD-5F72-85DA-AC95BB37E895</object-id><label>Figures 29–34.</label><caption><p>Female genitalia of <italic><tp:taxon-name><tp:taxon-name-part taxon-name-part-type="genus" reg="Lichnoptera">Lichnoptera</tp:taxon-name-part></tp:taxon-name></italic> and <italic><tp:taxon-name><tp:taxon-name-part taxon-name-part-type="genus" reg="Lafontaineana">Lafontaineana</tp:taxon-name-part></tp:taxon-name></italic><bold>29</bold><italic><tp:taxon-name><tp:taxon-name-part taxon-name-part-type="genus" reg="Lichnoptera">Lichnoptera</tp:taxon-name-part> <tp:taxon-name-part taxon-name-part-type="species" reg="gulo">gulo</tp:taxon-name-part></tp:taxon-name></italic>, <named-content xmlns:xlink="http://www.w3.org/1999/xlink" content-type="dwc:institutional_code" xlink:type="simple">MGCL</named-content>, Cundinamarca, Colombia <bold>30</bold><italic><tp:taxon-name><tp:taxon-name-part taxon-name-part-type="genus" reg="Lafontaineana">Lafontaineana</tp:taxon-name-part> <tp:taxon-name-part taxon-name-part-type="species" reg="alexandrae">alexandrae</tp:taxon-name-part></tp:taxon-name></italic>, <named-content xmlns:xlink="http://www.w3.org/1999/xlink" content-type="dwc:institutional_code" xlink:type="simple">FSU</named-content>, holotype, Zamora-Chinchipe, Ecuador <bold>31</bold><italic><tp:taxon-name><tp:taxon-name-part taxon-name-part-type="genus" reg="Lafontaineana">L.</tp:taxon-name-part> <tp:taxon-name-part taxon-name-part-type="species" reg="imama">imama</tp:taxon-name-part></tp:taxon-name></italic>, <named-content xmlns:xlink="http://www.w3.org/1999/xlink" content-type="dwc:institutional_code" xlink:type="simple">MGCL</named-content>, paratype, Tolima, Colombia <bold>32</bold><italic><tp:taxon-name><tp:taxon-name-part taxon-name-part-type="genus" reg="Lafontaineana">L.</tp:taxon-name-part> <tp:taxon-name-part taxon-name-part-type="species" reg="marmorifera">marmorifera</tp:taxon-name-part></tp:taxon-name></italic>, <named-content xmlns:xlink="http://www.w3.org/1999/xlink" content-type="dwc:institutional_code" xlink:type="simple">MGCL</named-content>, Cundinamarca, Colombia <bold>33</bold><italic><tp:taxon-name><tp:taxon-name-part taxon-name-part-type="genus" reg="Lafontaineana">L.</tp:taxon-name-part> <tp:taxon-name-part taxon-name-part-type="species" reg="puma">puma</tp:taxon-name-part></tp:taxon-name></italic>, <named-content xmlns:xlink="http://www.w3.org/1999/xlink" content-type="dwc:institutional_code" xlink:type="simple">CNC</named-content>, paratype, La Alegria, Ecuador <bold>34</bold><italic><tp:taxon-name><tp:taxon-name-part taxon-name-part-type="genus" reg="Lafontaineana">L.</tp:taxon-name-part> <tp:taxon-name-part taxon-name-part-type="species" reg="thuta">thuta</tp:taxon-name-part></tp:taxon-name></italic>, <named-content xmlns:xlink="http://www.w3.org/1999/xlink" content-type="dwc:institutional_code" xlink:type="simple">MGCL</named-content>, paratype, Sucumbios, Ecuador.</p></caption><graphic xmlns:xlink="http://www.w3.org/1999/xlink" xlink:href="zookeys-1028-113-g007.jpg" position="float" orientation="portrait" xlink:type="simple" id="oo_528824.jpg"><uri content-type="original_file" xlink:type="simple">https://binary.pensoft.net/fig/528824</uri></graphic></fig><fig id="F8" position="float" orientation="portrait"><object-id xmlns:xlink="http://www.w3.org/1999/xlink" content-type="doi" xlink:type="simple">10.3897/zookeys.1028.56784.figure35</object-id><object-id xmlns:xlink="http://www.w3.org/1999/xlink" content-type="arpha" xlink:type="simple">0A421422-B004-53DF-8E45-CB00BC5A14EA</object-id><label>Figure 35.</label><caption><p>Distribution of examined specimens of <italic><tp:taxon-name><tp:taxon-name-part taxon-name-part-type="genus" reg="Lafontaineana">Lafontaineana</tp:taxon-name-part></tp:taxon-name></italic>.</p></caption><graphic xmlns:xlink="http://www.w3.org/1999/xlink" xlink:href="zookeys-1028-113-g008.jpg" position="float" orientation="portrait" xlink:type="simple" id="oo_528825.jpg"><uri content-type="original_file" xlink:type="simple">https://binary.pensoft.net/fig/528825</uri></graphic></fig></tp:treatment-sec><ref-list><ref id="B1"><mixed-citation xmlns:xlink="http://www.w3.org/1999/xlink" xlink:type="simple"><person-group><name name-style="western"><surname>Anweiler</surname><given-names>GG</given-names></name></person-group> (<year>2009</year>) <article-title>Revision of the New World <italic><tp:taxon-name><tp:taxon-name-part taxon-name-part-type="genus">Panthea</tp:taxon-name-part></tp:taxon-name></italic> Hübner (<tp:taxon-name><tp:taxon-name-part taxon-name-part-type="order">Lepidoptera</tp:taxon-name-part></tp:taxon-name>, <tp:taxon-name><tp:taxon-name-part taxon-name-part-type="family">Noctuidae</tp:taxon-name-part></tp:taxon-name>) with descriptions of 5 new species and 2 new subspecies.</article-title><source>ZooKeys</source><volume>9</volume>: <fpage>97</fpage>–<lpage>134</lpage>. <ext-link xlink:type="simple" ext-link-type="doi" xlink:href="10.3897/zookeys.9.157">https://doi.org/10.3897/zookeys.9.157</ext-link></mixed-citation></ref><ref id="B2"><mixed-citation xmlns:xlink="http://www.w3.org/1999/xlink" xlink:type="simple"><person-group><name name-style="western"><surname>Behounek</surname><given-names>G</given-names></name><name name-style="western"><surname>Han</surname><given-names>HL</given-names></name><name name-style="western"><surname>Kononenko</surname><given-names>VS</given-names></name></person-group> (<year>2013</year>) <article-title>Revision of the Old World genera <italic><tp:taxon-name><tp:taxon-name-part taxon-name-part-type="genus">Panthea</tp:taxon-name-part></tp:taxon-name></italic> Hübner, [1820] 1816 and <italic><tp:taxon-name><tp:taxon-name-part taxon-name-part-type="genus">Pantheana</tp:taxon-name-part></tp:taxon-name></italic> Hreblay, 1998 with description two new species from China (<tp:taxon-name><tp:taxon-name-part taxon-name-part-type="order">Lepidoptera</tp:taxon-name-part></tp:taxon-name>, <tp:taxon-name><tp:taxon-name-part taxon-name-part-type="family">Noctuidae</tp:taxon-name-part></tp:taxon-name>: <tp:taxon-name><tp:taxon-name-part taxon-name-part-type="subfamily">Pantheinae</tp:taxon-name-part></tp:taxon-name>). Revision of <tp:taxon-name><tp:taxon-name-part taxon-name-part-type="subfamily">Pantheinae</tp:taxon-name-part></tp:taxon-name>, contribution IX.</article-title><source>Zootaxa</source><volume>3746</volume>(<issue>3</issue>): <fpage>422</fpage>–<lpage>438</lpage>. <ext-link xlink:type="simple" ext-link-type="doi" xlink:href="10.11646/zootaxa.3746.3.2">https://doi.org/10.11646/zootaxa.3746.3.2</ext-link></mixed-citation></ref><ref id="B17"><mixed-citation xmlns:xlink="http://www.w3.org/1999/xlink" xlink:type="simple"><person-group><name name-style="western"><surname>Schmidt</surname><given-names>BC</given-names></name><name name-style="western"><surname>Anweiler</surname><given-names>GG</given-names></name></person-group> (<year>2020</year>) <source><tp:taxon-name><tp:taxon-name-part taxon-name-part-type="superfamily">Noctuoidea</tp:taxon-name-part></tp:taxon-name>: <tp:taxon-name><tp:taxon-name-part taxon-name-part-type="family">Noctuidae</tp:taxon-name-part></tp:taxon-name> (Part) – <tp:taxon-name><tp:taxon-name-part taxon-name-part-type="subfamily">Pantheinae</tp:taxon-name-part></tp:taxon-name>, <tp:taxon-name><tp:taxon-name-part taxon-name-part-type="subfamily">Raphiinae</tp:taxon-name-part></tp:taxon-name>, <tp:taxon-name><tp:taxon-name-part taxon-name-part-type="subfamily">Balsinae</tp:taxon-name-part></tp:taxon-name>, <tp:taxon-name><tp:taxon-name-part taxon-name-part-type="subfamily">Acronictinae</tp:taxon-name-part></tp:taxon-name>. In: Lafontaine JD (Ed.) The Moths of North America. Fascicle 25.4.</source><publisher-name>The Wedge Entomological Foundation</publisher-name>, <publisher-loc>Washington</publisher-loc>, <size units="page">479 pp</size>.</mixed-citation></ref></ref-list></tp:taxon-treatment>
