# Supplementary material for: A new Andean genus, Lafontaineana, with descriptions of four new species and two new Neotropical species of Panthea (Noctuidae, Pantheinae)
Source: Zookeys. 2021 Apr 6;1028:113–34. doi: 10.3897/zookeys.1028.56784 (PMC8044069; doi:10.3897/zookeys.1028.56784)
Supplement: XML Treatment for Panthea hondurensis [file zookeys.1028.56784-treatment7.xml]

<!DOCTYPE tp:taxon-treatment
  PUBLIC "-//TaxonX//DTD Taxonomic Treatment Publishing DTD v0 20100105//EN" "tax-treatment-NSO.dtd">
<tp:taxon-treatment xmlns:tp="http://www.plazi.org/taxpub"><tp:treatment-meta><kwd-group><label>Taxon classification</label><kwd><named-content xmlns:xlink="http://www.w3.org/1999/xlink" content-type="kingdom">Animalia</named-content></kwd><kwd><named-content xmlns:xlink="http://www.w3.org/1999/xlink" content-type="order">Lepidoptera</named-content></kwd><kwd><named-content xmlns:xlink="http://www.w3.org/1999/xlink" content-type="family">Pantheidae</named-content></kwd></kwd-group><mixed-citation publication-type="journal"><person-group><name><surname>Martinez</surname><given-names>Jose I.</given-names></name><name><surname>Schmidt</surname><given-names>B. Christian</given-names></name><name><surname>Miller</surname><given-names>Jacqueline Y.</given-names></name></person-group><article-title>A new Andean genus, <italic><tp:taxon-name><tp:taxon-name-part taxon-name-part-type="genus" reg="Lafontaineana">Lafontaineana</tp:taxon-name-part></tp:taxon-name></italic>, with descriptions of four new species and two new Neotropical species of <italic><tp:taxon-name><tp:taxon-name-part taxon-name-part-type="genus" reg="Panthea">Panthea</tp:taxon-name-part></tp:taxon-name></italic> (<tp:taxon-name><tp:taxon-name-part taxon-name-part-type="family">Noctuidae</tp:taxon-name-part></tp:taxon-name>, <tp:taxon-name><tp:taxon-name-part taxon-name-part-type="subfamily">Pantheinae</tp:taxon-name-part></tp:taxon-name>)</article-title><source>Zookeys</source><day>06</day><month>4</month><year>2021</year><volume>1028</volume><fpage>113</fpage><lpage>134</lpage><pub-id pub-id-type="doi">10.3897/zookeys.1028.56784</pub-id></mixed-citation></tp:treatment-meta><tp:nomenclature><tp:taxon-name><object-id xmlns:xlink="http://www.w3.org/1999/xlink" content-type="arpha" xlink:type="simple">DC0C2A24-D6A4-5A7D-A14B-7E29F1F1D5E5</object-id>
              <tp:taxon-name-part taxon-name-part-type="genus" reg="Panthea">Panthea</tp:taxon-name-part>
              <tp:taxon-name-part taxon-name-part-type="species" reg="hondurensis">hondurensis</tp:taxon-name-part>
              <object-id xmlns:xlink="http://www.w3.org/1999/xlink" content-type="zoobank" xlink:type="simple">http://zoobank.org/74B23D0F-684C-422A-9BB9-E832C7C224B2</object-id>
            </tp:taxon-name><tp:taxon-authority>Martinez</tp:taxon-authority><tp:taxon-status xmlns:xlink="http://www.w3.org/1999/xlink" xlink:type="simple">sp. nov.</tp:taxon-status><xref ref-type="fig" rid="F4">Figures 18</xref><xref ref-type="fig" rid="F6">, 26</xref></tp:nomenclature><tp:treatment-sec sec-type="type material" id="SECID0EEPBG"><title>Type material.</title><p><bold><italic>Holotype</italic>:</bold> ♂, Honduras: Fco. Morazán, Reserva Biológia Monte Uyuca, 1.600 m, <named-content xmlns:xlink="http://www.w3.org/1999/xlink" content-type="dwc:verbatimCoordinates" xlink:type="simple"><named-content content-type="geo-json" specific-use="{&#34;type&#34;:&#34;Point&#34;,&#34;coordinates&#34;:[-87.075035,14.034858]}" id="NCID0ESPBG" xlink:type="simple">14.034858°, -87.075035°</named-content></named-content>, 16 vii. 2015, coll. D. Matthews &amp; J. Y. Miller / Honduras Biodiversity Survey <named-content xmlns:xlink="http://www.w3.org/1999/xlink" content-type="dwc:institutional_code" xlink:type="simple">MGCL</named-content> Accession, #2015-56 / Barcode <named-content xmlns:xlink="http://www.w3.org/1999/xlink" content-type="dwc:institutional_code" xlink:type="simple">MGCL</named-content> 270947, McGuire Center for <tp:taxon-name><tp:taxon-name-part taxon-name-part-type="order">Lepidoptera</tp:taxon-name-part></tp:taxon-name> &amp; Biodiversity, UF. [DNA voucher LEP-75397] deposited in <named-content xmlns:xlink="http://www.w3.org/1999/xlink" content-type="dwc:institutional_code" xlink:type="simple">MGCL</named-content>. <bold><italic>Paratypes</italic></bold> (1 ♂ <named-content xmlns:xlink="http://www.w3.org/1999/xlink" content-type="dwc:institutional_code" xlink:type="simple">MGCL</named-content>): Same collecting data as holotype.</p></tp:treatment-sec><tp:treatment-sec sec-type="etymology" id="SECID0ETQBG"><title>Etymology.</title><p>This species is named after the only country in which it is known to occur.</p></tp:treatment-sec><tp:treatment-sec sec-type="diagnosis" id="SECID0EYQBG"><title>Diagnosis.</title><p><italic><tp:taxon-name><tp:taxon-name-part taxon-name-part-type="genus" reg="Panthea">Panthea</tp:taxon-name-part> <tp:taxon-name-part taxon-name-part-type="species" reg="hondurensis">hondurensis</tp:taxon-name-part></tp:taxon-name></italic> is morphologically similar to <italic><tp:taxon-name><tp:taxon-name-part taxon-name-part-type="genus" reg="Panthea">P.</tp:taxon-name-part> <tp:taxon-name-part taxon-name-part-type="species" reg="guatemala">guatemala</tp:taxon-name-part></tp:taxon-name></italic>. Externally, <italic><tp:taxon-name><tp:taxon-name-part taxon-name-part-type="genus" reg="Panthea">P.</tp:taxon-name-part> <tp:taxon-name-part taxon-name-part-type="species" reg="hondurensis">hondurensis</tp:taxon-name-part></tp:taxon-name></italic> is slightly smaller and darker with the lunate markings on the reniform spots longer than those of <italic><tp:taxon-name><tp:taxon-name-part taxon-name-part-type="genus" reg="Panthea">P.</tp:taxon-name-part> <tp:taxon-name-part taxon-name-part-type="species" reg="guatemala">guatemala</tp:taxon-name-part></tp:taxon-name></italic>. In the male genitalia, <italic><tp:taxon-name><tp:taxon-name-part taxon-name-part-type="genus" reg="Panthea">P.</tp:taxon-name-part> <tp:taxon-name-part taxon-name-part-type="species" reg="hondurensis">hondurensis</tp:taxon-name-part></tp:taxon-name></italic> has wider valves without protuberances at the apex and shorter subuncal lobes. The aedeagus is noticeably shorter.</p><fig id="F6" position="float" orientation="portrait"><object-id xmlns:xlink="http://www.w3.org/1999/xlink" content-type="doi" xlink:type="simple">10.3897/zookeys.1028.56784.figures25-28</object-id><object-id xmlns:xlink="http://www.w3.org/1999/xlink" content-type="arpha" xlink:type="simple">2EC560E6-E866-5767-8A47-B01D8AB132AD</object-id><label>Figures 25–28.</label><caption><p>Male genitalia of <italic><tp:taxon-name><tp:taxon-name-part taxon-name-part-type="genus" reg="Lafontaineana">Lafontaineana</tp:taxon-name-part></tp:taxon-name></italic> and <italic><tp:taxon-name><tp:taxon-name-part taxon-name-part-type="genus" reg="Panthea">Panthea</tp:taxon-name-part></tp:taxon-name></italic><bold>25</bold><italic><tp:taxon-name><tp:taxon-name-part taxon-name-part-type="genus" reg="Panthea">Panthea</tp:taxon-name-part> <tp:taxon-name-part taxon-name-part-type="species" reg="guatemala">guatemala</tp:taxon-name-part></tp:taxon-name></italic>, <named-content xmlns:xlink="http://www.w3.org/1999/xlink" content-type="dwc:institutional_code" xlink:type="simple">CNC</named-content>, Oaxaca, Mexico <bold>26</bold><italic><tp:taxon-name><tp:taxon-name-part taxon-name-part-type="genus" reg="Panthea">P.</tp:taxon-name-part> <tp:taxon-name-part taxon-name-part-type="species" reg="hondurensis">hondurensis</tp:taxon-name-part></tp:taxon-name></italic>, <named-content xmlns:xlink="http://www.w3.org/1999/xlink" content-type="dwc:institutional_code" xlink:type="simple">MGCL</named-content>, holotype, Francisco Morazán, Honduras <bold>27</bold><italic><tp:taxon-name><tp:taxon-name-part taxon-name-part-type="genus" reg="Panthea">P.</tp:taxon-name-part> <tp:taxon-name-part taxon-name-part-type="species" reg="taina">taina</tp:taxon-name-part></tp:taxon-name></italic>, <named-content xmlns:xlink="http://www.w3.org/1999/xlink" content-type="dwc:institutional_code" xlink:type="simple">MGCL</named-content>, holotype, La Vega, Dominican Republic <bold>28</bold><italic><tp:taxon-name><tp:taxon-name-part taxon-name-part-type="genus" reg="Panthea">P.</tp:taxon-name-part> <tp:taxon-name-part taxon-name-part-type="species" reg="reducta">reducta</tp:taxon-name-part></tp:taxon-name></italic>, ♂, <named-content xmlns:xlink="http://www.w3.org/1999/xlink" content-type="dwc:institutional_code" xlink:type="simple">CNC</named-content>, Pedernales, Dominican Republic.</p></caption><graphic xmlns:xlink="http://www.w3.org/1999/xlink" xlink:href="zookeys-1028-113-g006.jpg" position="float" orientation="portrait" xlink:type="simple" id="oo_528823.jpg"><uri content-type="original_file" xlink:type="simple">https://binary.pensoft.net/fig/528823</uri></graphic></fig></tp:treatment-sec><tp:treatment-sec sec-type="description" id="SECID0EYVBG"><title>Description.</title><p>Only known from two male specimens<bold>. <italic>Head</italic>.</bold> Male antenna brown and bipectinate; palpus black and dark brown; frons marbled with brown, white, and gray scales. <bold><italic>Thorax</italic>.</bold> Marbled with brown and gray scales forming polygons outlined by black scales. <bold><italic>Wing</italic>.</bold> Forewing length in male 21–23 mm; forewing with the basal, antemedial, and medial lines all in black, while the postmedial line is brown highlighted with gray scales; orbicular spot not present; reniform spot formed by long lunate marking; hindwing whitish brown with dark brown veins; wide well-developed pale-brown discal line, while the medial line is inconspicuous; fringe alternating with black and whitish brown scales; legs black with some dark brown and gray spots. <bold><italic>Abdomen</italic>.</bold> Darker brown than thorax; dorsal and ventral sides black, tergite ends brown; last abdominal segment with long brownish gray scales. <bold><italic>Male genitalia</italic>.</bold> Tegumen narrow; simple valva with narrow cucullar region and flattened apex; saccular region 1½× wider than the cucullar region; saccular process ending in a Y-shaped clasper; juxta shield-shaped with the upper side concave; uncus tip flattened; subuncal lobes short; aedeagus short, 3× longer than width; vesica with a small basal diverticulum and a long sclerotized cornutus, second cornutus similar in size located laterally on the central region of the vesica.</p><fig id="F7" position="float" orientation="portrait"><object-id xmlns:xlink="http://www.w3.org/1999/xlink" content-type="doi" xlink:type="simple">10.3897/zookeys.1028.56784.figures29-34</object-id><object-id xmlns:xlink="http://www.w3.org/1999/xlink" content-type="arpha" xlink:type="simple">B2E6B509-EEAD-5F72-85DA-AC95BB37E895</object-id><label>Figures 29–34.</label><caption><p>Female genitalia of <italic><tp:taxon-name><tp:taxon-name-part taxon-name-part-type="genus" reg="Lichnoptera">Lichnoptera</tp:taxon-name-part></tp:taxon-name></italic> and <italic><tp:taxon-name><tp:taxon-name-part taxon-name-part-type="genus" reg="Lafontaineana">Lafontaineana</tp:taxon-name-part></tp:taxon-name></italic><bold>29</bold><italic><tp:taxon-name><tp:taxon-name-part taxon-name-part-type="genus" reg="Lichnoptera">Lichnoptera</tp:taxon-name-part> <tp:taxon-name-part taxon-name-part-type="species" reg="gulo">gulo</tp:taxon-name-part></tp:taxon-name></italic>, <named-content xmlns:xlink="http://www.w3.org/1999/xlink" content-type="dwc:institutional_code" xlink:type="simple">MGCL</named-content>, Cundinamarca, Colombia <bold>30</bold><italic><tp:taxon-name><tp:taxon-name-part taxon-name-part-type="genus" reg="Lafontaineana">Lafontaineana</tp:taxon-name-part> <tp:taxon-name-part taxon-name-part-type="species" reg="alexandrae">alexandrae</tp:taxon-name-part></tp:taxon-name></italic>, <named-content xmlns:xlink="http://www.w3.org/1999/xlink" content-type="dwc:institutional_code" xlink:type="simple">FSU</named-content>, holotype, Zamora-Chinchipe, Ecuador <bold>31</bold><italic><tp:taxon-name><tp:taxon-name-part taxon-name-part-type="genus" reg="Lafontaineana">L.</tp:taxon-name-part> <tp:taxon-name-part taxon-name-part-type="species" reg="imama">imama</tp:taxon-name-part></tp:taxon-name></italic>, <named-content xmlns:xlink="http://www.w3.org/1999/xlink" content-type="dwc:institutional_code" xlink:type="simple">MGCL</named-content>, paratype, Tolima, Colombia <bold>32</bold><italic><tp:taxon-name><tp:taxon-name-part taxon-name-part-type="genus" reg="Lafontaineana">L.</tp:taxon-name-part> <tp:taxon-name-part taxon-name-part-type="species" reg="marmorifera">marmorifera</tp:taxon-name-part></tp:taxon-name></italic>, <named-content xmlns:xlink="http://www.w3.org/1999/xlink" content-type="dwc:institutional_code" xlink:type="simple">MGCL</named-content>, Cundinamarca, Colombia <bold>33</bold><italic><tp:taxon-name><tp:taxon-name-part taxon-name-part-type="genus" reg="Lafontaineana">L.</tp:taxon-name-part> <tp:taxon-name-part taxon-name-part-type="species" reg="puma">puma</tp:taxon-name-part></tp:taxon-name></italic>, <named-content xmlns:xlink="http://www.w3.org/1999/xlink" content-type="dwc:institutional_code" xlink:type="simple">CNC</named-content>, paratype, La Alegria, Ecuador <bold>34</bold><italic><tp:taxon-name><tp:taxon-name-part taxon-name-part-type="genus" reg="Lafontaineana">L.</tp:taxon-name-part> <tp:taxon-name-part taxon-name-part-type="species" reg="thuta">thuta</tp:taxon-name-part></tp:taxon-name></italic>, <named-content xmlns:xlink="http://www.w3.org/1999/xlink" content-type="dwc:institutional_code" xlink:type="simple">MGCL</named-content>, paratype, Sucumbios, Ecuador.</p></caption><graphic xmlns:xlink="http://www.w3.org/1999/xlink" xlink:href="zookeys-1028-113-g007.jpg" position="float" orientation="portrait" xlink:type="simple" id="oo_528824.jpg"><uri content-type="original_file" xlink:type="simple">https://binary.pensoft.net/fig/528824</uri></graphic></fig></tp:treatment-sec><tp:treatment-sec sec-type="description" id="SECID0E11BG"><title>Genetic characterization.</title><p>DNA barcodes of <italic><tp:taxon-name><tp:taxon-name-part taxon-name-part-type="genus" reg="Panthea">Panthea</tp:taxon-name-part> <tp:taxon-name-part taxon-name-part-type="species" reg="guatemala">guatemala</tp:taxon-name-part></tp:taxon-name></italic> and <italic><tp:taxon-name><tp:taxon-name-part taxon-name-part-type="genus" reg="Panthea">P.</tp:taxon-name-part> <tp:taxon-name-part taxon-name-part-type="species" reg="hondurensis">hondurensis</tp:taxon-name-part></tp:taxon-name></italic> differ by 1%, comparable to differences between other closely related species of the genus (<xref ref-type="bibr" rid="B17">Schmidt and Anweiler 2020</xref>) (Fig. <xref ref-type="fig" rid="F2">2</xref>).</p></tp:treatment-sec><tp:treatment-sec sec-type="distribution" id="SECID0E52BG"><title>Distribution.</title><p>The only two known specimens were found in the cloud forest of south-central Honduras (Fig. <xref ref-type="fig" rid="F9">36</xref>).</p></tp:treatment-sec><tp:treatment-sec sec-type="remarks" id="SECID0EI3BG"><title>Remarks.</title><p>The holotype (Fig. <xref ref-type="fig" rid="F4">18</xref>) and paratype are in perfect condition.</p></tp:treatment-sec><tp:treatment-sec><!--Section generated to contain objects referenced in tp:taxon-treatment.--><fig id="F4" position="float" orientation="portrait"><object-id xmlns:xlink="http://www.w3.org/1999/xlink" content-type="doi" xlink:type="simple">10.3897/zookeys.1028.56784.figures6-20</object-id><object-id xmlns:xlink="http://www.w3.org/1999/xlink" content-type="arpha" xlink:type="simple">AB257797-7222-5D71-8A00-11BB56A8F6A2</object-id><label>Figures 6–20.</label><caption><p>Adult habitus of <italic><tp:taxon-name><tp:taxon-name-part taxon-name-part-type="genus" reg="Lichnoptera">Lichnoptera</tp:taxon-name-part></tp:taxon-name></italic>, <italic><tp:taxon-name><tp:taxon-name-part taxon-name-part-type="genus" reg="Lafontaineana">Lafontaineana</tp:taxon-name-part></tp:taxon-name></italic>, and <italic><tp:taxon-name><tp:taxon-name-part taxon-name-part-type="genus" reg="Panthea">Panthea</tp:taxon-name-part></tp:taxon-name></italic><bold>6</bold><italic><tp:taxon-name><tp:taxon-name-part taxon-name-part-type="genus" reg="Lichnoptera">Lichnoptera</tp:taxon-name-part> <tp:taxon-name-part taxon-name-part-type="species" reg="gulo">gulo</tp:taxon-name-part></tp:taxon-name></italic>, ♂, <named-content xmlns:xlink="http://www.w3.org/1999/xlink" content-type="dwc:institutional_code" xlink:type="simple">MGCL</named-content>, Cundinamarca, Colombia <bold>7</bold><italic><tp:taxon-name><tp:taxon-name-part taxon-name-part-type="genus" reg="Lichnoptera">L.</tp:taxon-name-part> <tp:taxon-name-part taxon-name-part-type="species" reg="gulo">gulo</tp:taxon-name-part></tp:taxon-name></italic>, ♀, <named-content xmlns:xlink="http://www.w3.org/1999/xlink" content-type="dwc:institutional_code" xlink:type="simple">MGCL</named-content>, Cundinamarca, Colombia <bold>8</bold><italic><tp:taxon-name><tp:taxon-name-part taxon-name-part-type="genus" reg="Lafontaineana">Lafontaineana</tp:taxon-name-part> <tp:taxon-name-part taxon-name-part-type="species" reg="marmorifera">marmorifera</tp:taxon-name-part></tp:taxon-name></italic>, ♂, <named-content xmlns:xlink="http://www.w3.org/1999/xlink" content-type="dwc:institutional_code" xlink:type="simple">MGCL</named-content>, Cundinamarca, Colombia <bold>9</bold><italic><tp:taxon-name><tp:taxon-name-part taxon-name-part-type="genus" reg="Lafontaineana">L.</tp:taxon-name-part> <tp:taxon-name-part taxon-name-part-type="species" reg="marmorifera">marmorifera</tp:taxon-name-part></tp:taxon-name></italic>, ♀, <named-content xmlns:xlink="http://www.w3.org/1999/xlink" content-type="dwc:institutional_code" xlink:type="simple">MGCL</named-content>, Cundinamarca, Colombia <bold>10</bold><italic><tp:taxon-name><tp:taxon-name-part taxon-name-part-type="genus" reg="Lafontaineana">L.</tp:taxon-name-part> <tp:taxon-name-part taxon-name-part-type="species" reg="imama">imama</tp:taxon-name-part></tp:taxon-name></italic>, ♂, <named-content xmlns:xlink="http://www.w3.org/1999/xlink" content-type="dwc:institutional_code" xlink:type="simple">MGCL</named-content>, holotype, Tolima, Colombia <bold>11</bold><italic><tp:taxon-name><tp:taxon-name-part taxon-name-part-type="genus" reg="Lafontaineana">L.</tp:taxon-name-part> <tp:taxon-name-part taxon-name-part-type="species" reg="imama">imama</tp:taxon-name-part></tp:taxon-name></italic>, ♀, <named-content xmlns:xlink="http://www.w3.org/1999/xlink" content-type="dwc:institutional_code" xlink:type="simple">MGCL</named-content>, paratype, Tolima, Colombia <bold>12</bold><italic><tp:taxon-name><tp:taxon-name-part taxon-name-part-type="genus" reg="Lafontaineana">L.</tp:taxon-name-part> <tp:taxon-name-part taxon-name-part-type="species" reg="puma">puma</tp:taxon-name-part></tp:taxon-name></italic>, ♂, <named-content xmlns:xlink="http://www.w3.org/1999/xlink" content-type="dwc:institutional_code" xlink:type="simple">CNC</named-content>, holotype, La Alegria, Ecuador <bold>13</bold><italic><tp:taxon-name><tp:taxon-name-part taxon-name-part-type="genus" reg="Lafontaineana">L.</tp:taxon-name-part> <tp:taxon-name-part taxon-name-part-type="species" reg="puma">puma</tp:taxon-name-part></tp:taxon-name></italic>, ♀, <named-content xmlns:xlink="http://www.w3.org/1999/xlink" content-type="dwc:institutional_code" xlink:type="simple">CNC</named-content>, paratype, La Alegria, Ecuador <bold>14</bold><italic><tp:taxon-name><tp:taxon-name-part taxon-name-part-type="genus" reg="Lafontaineana">L.</tp:taxon-name-part> <tp:taxon-name-part taxon-name-part-type="species" reg="thuta">thuta</tp:taxon-name-part></tp:taxon-name></italic>, ♂, <named-content xmlns:xlink="http://www.w3.org/1999/xlink" content-type="dwc:institutional_code" xlink:type="simple">MGCL</named-content>, holotype, Loja, Ecuador <bold>15</bold><italic><tp:taxon-name><tp:taxon-name-part taxon-name-part-type="genus" reg="Lafontaineana">L.</tp:taxon-name-part> <tp:taxon-name-part taxon-name-part-type="species" reg="thuta">thuta</tp:taxon-name-part></tp:taxon-name></italic>, ♀, <named-content xmlns:xlink="http://www.w3.org/1999/xlink" content-type="dwc:institutional_code" xlink:type="simple">MGCL</named-content>, paratype, Sucumbios, Ecuador <bold>16</bold><italic><tp:taxon-name><tp:taxon-name-part taxon-name-part-type="genus" reg="Lafontaineana">L.</tp:taxon-name-part> <tp:taxon-name-part taxon-name-part-type="species" reg="alexandrae">alexandrae</tp:taxon-name-part></tp:taxon-name></italic>, ♀, <named-content xmlns:xlink="http://www.w3.org/1999/xlink" content-type="dwc:institutional_code" xlink:type="simple">FSU</named-content>, holotype, Zamora-Chinchipe, Ecuador <bold>17</bold><italic><tp:taxon-name><tp:taxon-name-part taxon-name-part-type="genus" reg="Panthea">Panthea</tp:taxon-name-part> <tp:taxon-name-part taxon-name-part-type="species" reg="guatemala">guatemala</tp:taxon-name-part></tp:taxon-name></italic>, ♂, <named-content xmlns:xlink="http://www.w3.org/1999/xlink" content-type="dwc:institutional_code" xlink:type="simple">CNC</named-content>, San Lorenzo, Guatemala <bold>18</bold><italic><tp:taxon-name><tp:taxon-name-part taxon-name-part-type="genus" reg="Panthea">P.</tp:taxon-name-part> <tp:taxon-name-part taxon-name-part-type="species" reg="hondurensis">hondurensis</tp:taxon-name-part></tp:taxon-name></italic>, ♂, <named-content xmlns:xlink="http://www.w3.org/1999/xlink" content-type="dwc:institutional_code" xlink:type="simple">MGCL</named-content>, holotype, Francisco Morazán, Honduras <bold>19</bold><italic><tp:taxon-name><tp:taxon-name-part taxon-name-part-type="genus" reg="Panthea">P.</tp:taxon-name-part> <tp:taxon-name-part taxon-name-part-type="species" reg="reducta">reducta</tp:taxon-name-part></tp:taxon-name></italic>, <named-content xmlns:xlink="http://www.w3.org/1999/xlink" content-type="dwc:institutional_code" xlink:type="simple">CNC</named-content>, ♂, Pedernales, Dominican Republic <bold>20</bold><italic><tp:taxon-name><tp:taxon-name-part taxon-name-part-type="genus" reg="Panthea">P.</tp:taxon-name-part> <tp:taxon-name-part taxon-name-part-type="species" reg="taina">taina</tp:taxon-name-part></tp:taxon-name></italic>, ♂, La Vega, <named-content xmlns:xlink="http://www.w3.org/1999/xlink" content-type="dwc:institutional_code" xlink:type="simple">MGCL</named-content>, holotype, Dominican Republic.</p></caption><graphic xmlns:xlink="http://www.w3.org/1999/xlink" xlink:href="zookeys-1028-113-g004.jpg" position="float" orientation="portrait" xlink:type="simple" id="oo_528821.jpg"><uri content-type="original_file" xlink:type="simple">https://binary.pensoft.net/fig/528821</uri></graphic></fig><fig id="F2" position="float" orientation="portrait"><object-id xmlns:xlink="http://www.w3.org/1999/xlink" content-type="doi" xlink:type="simple">10.3897/zookeys.1028.56784.figure2</object-id><object-id xmlns:xlink="http://www.w3.org/1999/xlink" content-type="arpha" xlink:type="simple">13AD21ED-0B69-5DE2-BBE8-07E5EB9956D0</object-id><label>Figure 2.</label><caption><p>Relationships between the species <italic><tp:taxon-name><tp:taxon-name-part taxon-name-part-type="genus" reg="Panthea">Panthea</tp:taxon-name-part> <tp:taxon-name-part taxon-name-part-type="species" reg="hondurensis">hondurensis</tp:taxon-name-part></tp:taxon-name></italic> and other <italic><tp:taxon-name><tp:taxon-name-part taxon-name-part-type="genus" reg="Panthea">Panthea</tp:taxon-name-part></tp:taxon-name></italic> species employing a Maximum Likelihood analysis based on the cytochrome c oxidase I gene (<abbrev xmlns:xlink="http://www.w3.org/1999/xlink" xlink:title="cytochrome c oxidase I gene" id="ABBRID0EJYAE" xlink:type="simple">COI</abbrev>). Nodes with black circles represent high support (<abbrev xmlns:xlink="http://www.w3.org/1999/xlink" xlink:title="ultrafast bootstraps" id="ABBRID0ENYAE" xlink:type="simple">UFBoot</abbrev> ≥ 95 and <abbrev xmlns:xlink="http://www.w3.org/1999/xlink" xlink:title="Shimodaira-Hasegawa approximate likelihood ratio test" id="ABBRID0ERYAE" xlink:type="simple">SH-aLRT</abbrev> ≥ 80). Nodes with gray circles represent low support (<abbrev xmlns:xlink="http://www.w3.org/1999/xlink" xlink:title="ultrafast bootstraps" id="ABBRID0EVYAE" xlink:type="simple">UFBoot</abbrev> &lt; 95 and <abbrev xmlns:xlink="http://www.w3.org/1999/xlink" xlink:title="Shimodaira-Hasegawa approximate likelihood ratio test" id="ABBRID0EZYAE" xlink:type="simple">SH-aLRT</abbrev> &lt; 80). Black branches represent the outgroups.</p></caption><graphic xmlns:xlink="http://www.w3.org/1999/xlink" xlink:href="zookeys-1028-113-g002.jpg" position="float" orientation="portrait" xlink:type="simple" id="oo_528819.jpg"><uri content-type="original_file" xlink:type="simple">https://binary.pensoft.net/fig/528819</uri></graphic></fig><fig id="F9" position="float" orientation="portrait"><object-id xmlns:xlink="http://www.w3.org/1999/xlink" content-type="doi" xlink:type="simple">10.3897/zookeys.1028.56784.figure36</object-id><object-id xmlns:xlink="http://www.w3.org/1999/xlink" content-type="arpha" xlink:type="simple">819CF533-069E-59A5-9180-61C9ABA1A3A0</object-id><label>Figure 36.</label><caption><p>Distribution of examined specimens of <italic><tp:taxon-name><tp:taxon-name-part taxon-name-part-type="genus" reg="Panthea">Panthea</tp:taxon-name-part></tp:taxon-name></italic>.</p></caption><graphic xmlns:xlink="http://www.w3.org/1999/xlink" xlink:href="zookeys-1028-113-g009.jpg" position="float" orientation="portrait" xlink:type="simple" id="oo_528826.jpg"><uri content-type="original_file" xlink:type="simple">https://binary.pensoft.net/fig/528826</uri></graphic></fig></tp:treatment-sec><ref-list><ref id="B17"><mixed-citation xmlns:xlink="http://www.w3.org/1999/xlink" xlink:type="simple"><person-group><name name-style="western"><surname>Schmidt</surname><given-names>BC</given-names></name><name name-style="western"><surname>Anweiler</surname><given-names>GG</given-names></name></person-group> (<year>2020</year>) <source><tp:taxon-name><tp:taxon-name-part taxon-name-part-type="superfamily">Noctuoidea</tp:taxon-name-part></tp:taxon-name>: <tp:taxon-name><tp:taxon-name-part taxon-name-part-type="family">Noctuidae</tp:taxon-name-part></tp:taxon-name> (Part) – <tp:taxon-name><tp:taxon-name-part taxon-name-part-type="subfamily">Pantheinae</tp:taxon-name-part></tp:taxon-name>, <tp:taxon-name><tp:taxon-name-part taxon-name-part-type="subfamily">Raphiinae</tp:taxon-name-part></tp:taxon-name>, <tp:taxon-name><tp:taxon-name-part taxon-name-part-type="subfamily">Balsinae</tp:taxon-name-part></tp:taxon-name>, <tp:taxon-name><tp:taxon-name-part taxon-name-part-type="subfamily">Acronictinae</tp:taxon-name-part></tp:taxon-name>. In: Lafontaine JD (Ed.) The Moths of North America. Fascicle 25.4.</source><publisher-name>The Wedge Entomological Foundation</publisher-name>, <publisher-loc>Washington</publisher-loc>, <size units="page">479 pp</size>.</mixed-citation></ref></ref-list></tp:taxon-treatment>
