# Supplementary material for: A new Andean genus, Lafontaineana, with descriptions of four new species and two new Neotropical species of Panthea (Noctuidae, Pantheinae)
Source: Zookeys. 2021 Apr 6;1028:113–34. doi: 10.3897/zookeys.1028.56784 (PMC8044069; doi:10.3897/zookeys.1028.56784)
Supplement: Supplementary material 4 — File S1 [file zookeys-1028-113-s004.fasta]

>Millerana_cundinamarquensis
-ACTCTATATTTTATTTTTGGTATTTGAGCAGGAATAGTAGGAACTTCATTAAGATTACT
AATTCGAGCAGAATTAGGTACCCCCGGATCTTTAATTGGAGATGATCAAATTTATAATAC
TATTGTTACAGCTCATGCCTTTATTATAATTTTTTTTATAGTCATACCCATCATAATTGG
AGGATTTGGAAATTGACTTATTCCTCTCATACTCGGAGCCCCTGATATAGCTTTCCCCCG
AATAAATAATATAAGTTTTTGACTTTTACCCCCCTCTCTAACTTTACTCATTTCCAGAAG
AATTGTAGAAAATGGAGCAGGAACAGGATGAACCGTTTACCCCCCCCTTTCTTCTAATAT
TGCTCATGGAGGAAGATCTGTAGATTTAGCTATTTTCTCCTTACATTTAGCTGGAATCTC
CTCAATTTTAGGAGCTATTAATTTTATTACAACAATCATTAACATGCGATTAAATAATTT
GTCCTTTGATCAAATACCCCTATTTATTTGAGCAGTTGGTATTACCGCATTTTTATTACT
TCTCTCCCTTCCAGTATTAGCCGGAGCAATTACTATACTTCTAACTGATCGAAATCTAAA
TACATCCTTTTTTGACCCGGCAGGAGGGGGAGATCCAATTTTATACCAACATCT----
>Oculicattus_renifera
-ACTTTATATTTTATTTTTGGTATTTGAGCAGGTATAGTAGGAACTTCATTAAGATTATT
AATTCGAGCAGAATTAGGAACCCCCGGATCTTTAATTGGAGATGACCAAATCTATAATAC
TATCGTTACAGCCCATGCTTTTATTATAATTTTTTTTATAGTTATACCTATTATAATTGG
AGGATTTGGTAATTGATTAATCCCTTTAATATTAGGAGCCCCTGATATAGCTTTCCCTCG
AATAAACAATATAAGTTTTTGACTCTTACCCCCCTCATTAACACTATTAATTTCCAGAAG
AATTGTAGAAAATGGAGCAGGAACAGGTTGAACTGTTTACCCCCCTCTCTCATCTAATAT
TGCACACGGTGGAAGATCTGTTGATCTTGCTATTTTTTCCCTTCATTTAGCAGGAATTTC
ATCAATTTTAGGAGCTATTAATTTTATTACAACAATTATTAATATACGATTAAATAATCT
TTCTTTTGATCAAATACCTTTATTTATCTGAGCAGTTGGTATTACAGCATTTTTATTACT
CCTCTCATTACCAGTTTTAGCTGGAGCCATCACAATACTTTTAACAGACCGTAATTTAAA
TACATCTTTTTTTGATCCTGCCGGAGGAGGTGACCCAATTCTTTATCAACATTT----
>Lichnoptera_moestoides
AACTTTATACTTTATTTTTGGTATTTGAGCCGGTATAGTAGGAACTTCATTAAGATTATT
AATTCGTGCAGAATTAGGAACCCCCGGATCTTTAATTGGAGACGATCAAATTTATAACAC
TATTGTTACAGCTCACGCATTTATTATAATTTTTTTTATAGTAATACCTATTATAATTGG
TGGATTTGGTAATTGACTTGTACCTTTAATGTTAGGGGCCCCTGATATAGCTTTCCCTCG
AATAAATAATATAAGTTTTTGATTATTACCCCCTTCTTTAACCTTATTAATTTCAAGAAG
AATCGTAGAAAATGGAGCAGGGACAGGATGAACTGTATACCCCCCTCTTTCTTCTAATAT
TGCTCATAGAGGAAGATCTGTAGACTTAGCTATTTTTTCCTTACATTTAGCTGGAATTTC
TTCAATTTTAGGAGCTATTAATTTTATTACAACAATTATTAATATACGATTAAATAATTT
ATCTTTCGATCAAATACCTTTATTTATTTGAGCAGTCGGTATTACTGCATTTTTACTACT
TCTTTCTCTACCAGTGTTAGCTGGGGCAATTACCATACTTTTAACTGACCGAAATTTAAA
TACATCTTTTTTTGACCCTGCTGGAGGGGGAGATCCAATCCTATATCAACACTTATTT
>Gaujonia_kanakusika
-ACTTTATATTTTATTTTTGGTATTTGAGCAGGAATAGTAGGAACTTCATTAAGATTATT
AATTCGAGCAGAATTAGGAACCCCCGGATCTTTAATTGGAGATGATCAAATTTATAATAC
TATTGTTACAGCTCATGCCTTTATTATAATTTTTTTTATAGTTATACCTATTATAATTGG
AGGATTTGGTAATTGATTAGTCCCTTTAATATTAGGAGCCCCTGACATAGCCTTCCCTCG
GATAAATAATATAAGTTTTTGACTCTTACCCCCCTCATTAACACTATTAATTTCCAGAAG
AATTGTAGAAAATGGAGCAGGAACAGGTTGAACTGTTTACCCCCCTCTTTCCTCTAATAT
CGCTCATGGAGGGAGATCAGTTGATTTAGCTATTTTTTCTCTTCATTTAGCTGGAATTTC
ATCAATTTTAGGAGCTATTAATTTTATTACAACAATTATTAATATACGATTAAATAATCT
TTCTTTTGATCAAATACCACTATTTATTTGAGCAGTAGGAATTACTGCATTTCTATTACT
TCTTTCACTCCCAGTACTAGCAGGAGCAATTACTATACTCTTAACAGATCGTAACTTAAA
TACATCTTTCTTCGACCCAGCCGGAGGAGGAGATCCAATTTTATACCAACATTT----
>Meleneta_antennata
AACTTTATACTTTATTTTTGGTATTTGAGCAGGAATAGTAGGAACTTCATTAAGACTATT
AATTCGAGCAGAATTAGGAACCCCTAGATCTTTAATTGGAGATGATCAAATTTATAATAC
TATTGTTACAGCTCATGCATTTATTATAATTTTTTTTATAGTTATACCAATTATAATTGG
AGGATTTGGTAATTGACTTGTCCCCCTTATATTAGGAGCTCCTGATATGGCCTTTCCTCG
AATAAATAATATAAGTTTTTGACTCTTACCCCCCTCATTAACCTTATTAATTTCAAGAAG
AATTGTAGAAACTGGAGCTGGAACAGGATGAACAGTTTATCCCCCCCTTTCATCTAATAT
TGCCCATGGTGGAAGATCAGTAGATTTAGCCATTTTTTCATTACATTTAGCTGGAATTTC
ATCAATTTTAGGAGCTATTAATTTCATTACAACAATTATTAATATACGATTAAATAATTT
ATCTTTTGATCAAATACCTCTATTTATTTGAGCTGTTGGTATTACTGCCTTTTTATTATT
ACTTTCTTTACCGGTATTAGCAGGAGCAATTACAATATTACTAACAGATCGAAATTTAAA
TACATCTTTTTTTGATCCTGCTGGAGGGGGAGACCCAATTTTATACCAACATTTATTT
>Charadra_deridens
--CTTTATATTTTATTTTTGGAATTTGAGCAGGAATAGTAGGAACTTCATTAAGATTACT
AATTCGAGCAGAATTAGGTACCCCCGGATCTTTAATTGGAGATGATCAAATCTATAATAC
TATTGTTACAGCACATGCATTTATTATAATTTTTTTTATAGTTATACCTATTATAATTGG
AGGTTTTGGTAATTGACTTGTACCATTAATATTAGGAGCTCCTGATATAGCTTTCCCTCG
AATAAATAATATAAGTTTTTGACTTCTACCCCCTTCTTTAACTCTTCTAATTTCAAGAAG
AATTGTAGAAAATGGAGCTGGAACTGGATGAACAGTTTATCCCCCCCTTTCATCTAATAT
TGCCCATGGAGGAAGATCAGTAGACTTAGCTATCTTCTCATTACATTTAGCTGGAATTTC
TTCAATTTTAGGAGCTATTAATTTTATTACAACAATTATTAATATACGACTAAATAATTT
ATCTTTCGATCAAATACCTTTATTTATCTGAGCAGTAGGTATTACCGCATTCTTATTATT
ACTTTCTTTACCTGTATTAGCTGGAGCTATTACTATACTTTTAACAGATCGAAATTTAAA
TACATCTTTTTTTGATCCTGCAGGAGGTGGTGATCCAATTTTATATCAACATTTATTT
>Bathyra_sagata
AACTTTATATTTTATTTTTGGAATTTGGGCAGGAATAGTAGGAACTTCATTAAGATTACT
AATTCGAGCAGAATTAGGAACCCCCGGATCTTTAATTGGAGATGATCAAATTTATAATAC
TATTGTTACAGCTCATGCTTTTATTATAATTTTTTTTATAGTTATACCTATTATAATTGG
AGGATTTGGTAACTGACTTATTCCTTTAATGCTTGGAGCCCCTGATATAGCTTTCCCACG
AATAAATAATATAAGTTTCTGACTTCTACCCCCATCATTAACTCTACTAATCTCAAGAAG
AATTATTGAAAATGGAGCAGGAACAGGTTGAACAGTTTACCCCCCTCTTTCCTCAAATAT
TGCTCATAGAGGAAGATCAGTAGATTTAGCTATTTTTTCATTACATTTAGCAGGAATTTC
ATCAATTTTAGGAGCTATTAATTTTATTACAACAATTATTAATATACGACTAACTAATTT
ATCATTTGATCAAATACCTTTATTTATTTGAGCTGTTGGTATTACTGCTTTTTTATTACT
TCTTTCTTTACCTGTATTAGCTGGAGCTATTACTATACTTTTAACAGATCGAAATTTAAA
TACATCTTTTTTTGACCCCGCAGGAGGAGGAGATCCAATTTTATACCAACATTTATTT
>Lichnoptera_durango
AACTTTATATTTTATTTTTGGAATTTGAGCCGGAATAGTAGGAACCTCATTAAGACTACT
AATTCGAGCAGAATTAGGAACCCCTAGATCTTTAATTGGAGATGATCAAATTTATAATAC
TATTGTTACAGCTCATGCTTTCATTATAATTTTTTTTATAGTTATGCCTATTATAATTGG
AGGATTTGGTAATTGACTTGTCCCTTTAATGCTTGGAGCCCCTGATATGGCTTTCCCCCG
AATAAATAATATAAGTTTTTGACTTTTACCCCCTTCTTTAACCCTATTAATCTCCAGAAG
AATTGTAGAAAATGGAGCAGGAACAGGATGAACAGTATACCCCCCACTGTCATCTAATAT
TGCACATAGAGGAAGATCTGTAGATTTAGCTATTTTCTCCTTACATTTAGCAGGAATCTC
ATCAATCTTAGGAGCTATTAATTTTATTACAACAATTATTAATATACGATTAAATAATTT
ATCATTTGATCAAATACCCCTTTTTATTTGAGCTGTTGGTATTACTGCATTTTTACTTCT
TCTTTCTTTACCTGTATTAGCAGGGGCAATTACTATACTTTTAACTGATCGAAATTTAAA
TACATCTTTTTTTGATCCAGCTGGAGGAGGAGATCCAATTTTATACCAACATTTATTT
>Lichnoptera_gulo
-ACTTTATATTTCATTTTTGGTATTTGAGCTGGAATAGTTGGAACTTCATTAAGACTACT
AATTCGAGCAGAATTAGGAACCCCTAGATCTTTAATTGGAGATGACCAAATTTATAATAC
TATTGTCACAGCTCATGCTTTCATTATAATTTTTTTTATAGTTATACCTATTATAATTGG
AGGATTTGGTAATTGACTTGTTCCTTTAATACTTGGAGCCCCCGATATAGCTTTCCCTCG
AATAAATAATATAAGTTTTTGACTTTTACCTCCCTCTTTAACTTTATTAATTTCCAGAAG
AATTGTAGAAAATGGAGCAGGAACAGGATGAACAGTATACCCCCCACTGTCATCTAATAT
TGCCCATAGAGGAAGATCAGTAGATTTAGCTATTTTTTCTCTACATTTAGCAGGAATCTC
ATCAATTTTAGGAGCTATTAATTTTATCACAACAATTATTAATATACGATTAAATAATTT
ATCATTTGATCAAATACCATTATTTATTTGAGCAGTTGGTATTACTGCATTTCTACTTCT
TCTTTCATTACCTGTATTAGCAGGAGCAATCACTATACTTTTAACTGATCGAAACTTAAA
TACATCTTTTTTTGATCCAGCCGGAGGAGGAGACCCAATCTTATATCAACATTTA---
>Lichnoptera_illudens
AACTTTATATTTTATTTTTGGTATTTGAGCAGGAATAGTAGGAACTTCATTAAGATTATT
AATTCGAGCAGAATTAGGAACCCCTAGATCATTAATTGGAGATGATCAAATTTATAATAC
TATTGTTACAGCTCATGCTTTTATTATAATTTTTTTTATAGTTATACCTATTATAATTGG
AGGATTTGGTAATTGACTTGTTCCTTTAATACTTGGAGCACCTGATATAGCTTTCCCCCG
AATAAATAATATAAGTTTTTGACTTTTACCTCCTTCTTTAACTTTATTAATTTCTAGAAG
AATTGTAGAAAATGGAGCAGGAACAGGATGAACAGTGTACCCCCCACTATCATCTAATAT
TGCCCATAGAGGAAGATCAGTAGATTTAGCTATTTTTTCCCTACATTTAGCAGGAATTTC
ATCAATTTTAGGAGCTATTAATTTTATTACAACAATTATTAATATACGATTAAATAATTT
ATCATTCGATCAAATACCTTTATTTATTTGAGCTGTTGGTATTACTGCATTTTTACTTCT
TCTTTCTTTACCTGTATTAGCAGGGGCAATTACTATACTTTTAACGGATCGAAATTTAAA
TACATCTTTTTTTGACCCAGCAGGAGGAGGAGACCCAATTTTATACCAACATTTATTT
>Lichnoptera_albidiscata
AACTTTATATTTTATTTTTGGTATTTGAGCTGGAATAGTAGGAACTTCATTAAGACTATT
AATTCGAGCAGAATTAGGAACTCCTAGATCCTTAATTGGAGATGATCAAATTTATAATAC
TATTGTTACAGCCCATGCTTTCATTATAATTTTTTTTATAGTTATACCTATTATAATTGG
AGGATTTGGTAATTGACTTGTTCCTTTAATACTTGGAGCCCCTGATATAGCTTTTCCTCG
AATAAATAATATAAGTTTTTGACTTTTACCTCCTTCTCTAACTTTATTAATCTCCAGAAG
AATTGTAGAAAATGGAGCAGGAACAGGATGAACAGTATACCCCCCACTGTCATCTAATAT
TGCCCATAGAGGAAGATCAGTAGATTTAGCTATTTTTTCCCTACATTTAGCAGGAATCTC
ATCTATTTTAGGAGCTATTAATTTTATTACAACAATTATTAATATACGATTAAATAATTT
ATCATTTGATCAAATACCATTATTTATTTGAGCTGTTGGTATTACTGCATTTTTACTTCT
TCTTTCTTTACCTGTATTAGCAGGAGCAATTACTATACTTTTAACTGATCGAAATTTAAA
TACATCTTTTTTCGATCCAGCTGGAGGAGGAGACCCAATTTTATACCAACATTTATTT
>Cicadoforma_ocelote
-ACTTTATATTTTATTTTTGGTATTTGAGCAGGAATAGTAGGAACTTCATTAAGATTATT
AATTCGAGCAGAATTAGGTACCCCTGGATCTTTAATTGGAGATGATCAAATCTACAACAC
TATTGTTACAGCTCATGCTTTTATTATAATTTTTTTTATAGTTATACCTATTATAATTGG
TGGATTTGGTAATTGATTAGTCCCTTTAATATTAGGAGCTCCTGATATAGCTTTCCCCCG
AATAAATAATATAAGTTTTTGACTCTTACCCCCCTCATTAACTTTATTAATTTCCAGAAG
AATCGTAGAAAATGGAGCAGGAACAGGATGAACCGTCTACCCCCCCCTTTCTTCTAATAT
TGCCCATAGAGGAAGATCAGTAGATTTAGCTATTTTCTCTCTCCACTTAGCAGGAATTTC
ATCAATTTTAGGAGCTATTAATTTTATTACAACAATTATTAATATACGATTAAATAATCT
TTCTTTTGATCAAATACCATTATTTATTTGAGCTGTTGGTATTACTGCCTTTTTATTACT
TCTTTCCCTTCCAGTTTTAGCAGGAGCAATCACTATACTTTTAACAGATCGAAATTTAAA
TACATCTTTTTTTGATCCAGCAGGAGGAGGAGATCCAATTTTATACCAACATTT----
>Cicadomorphus_lilianae
-ACTTTATATTTTATTTTTGGTATTTGAGCAGGAATAGTAGGAACTTCATTAAGATTACT
AATTCGAGCAGAATTAGGAACCCCCGGATCTTTAATTGGAGATGATCAAATTTATAATAC
TATTGTCACAGCCCATGCTTTTATCATAATTTTTTTTATAGTTATACCTATTATAATTGG
AGGATTTGGTAATTGATTAATCCCTTTAATATTAGGAGCCCCTGATATAGCTTTCCCTCG
AATAAATAATATAAGTTTTTGACTCTTACCCCCTTCATTAACTCTTTTAATTTCCAGAAG
AATTGTAGAAAATGGAGCAGGAACAGGATGAACTGTCTACCCCCCACTTTCTTCTAATAT
CGCCCATAGAGGAAGATCAGTAGATTTAGCTATCTTCTCTCTACACTTAGCTGGAATTTC
ATCAATTTTAGGAGCTATTAATTTTATCACAACAATTATTAATATGCGATTAAATAATCT
TTCTTTTGACCAAATACCATTATTTATTTGAGCAGTTGGTATTACTGCATTTTTATTACT
TCTTTCACTTCCCGTTTTAGCAGGAGCAATTACTATACTTTTAACAGATCGAAATTTAAA
CACATCTTTCTTTGACCCAGCAGGAGGAGGAGATCCAATCTTATACCAACATTT----
>Lichnoptera_atrifrons
AACTTTATATTTTATTTTTGGTATTTGAGCAGGTATAGTAGGAACTTCATTAAGATTATT
AATTCGAGCAGAATTAGGAACCCCCGGATCTTTAATTGGAGATGATCAAATCTATAATAC
TATTGTTACAGCCCATGCATTTATTATAATTTTTTTTATAGTAATACCTATTATAATTGG
TGGATTTGGTAATTGACTTGTACCTTTGATATTAGGTGCCCCTGATATAGCTTTCCCTCG
AATAAATAATATAAGCTTTTGATTATTACCTCCCTCTTTAACTTTATTAGTCTCAAGAAG
AATTGTAGAAAATGGAGCAGGAACAGGATGAACAGTTTATCCCCCCCTTTCATCTAATAT
TGCCCATAGTGGAAGATCTGTAGATTTAGCTATTTTTTCCTTACACTTAGCAGGAATTTC
ATCAATTTTAGGAGCTATTAATTTTATTACAACAATTATTAATATACGATTAAATAATTT
ATCCTTTGATCAAATACCTTTATTTATTTGAGCAGTTGGTATTACAGCATTCTTATTACT
TCTTTCCTTACCTGTATTAGCTGGAGCAATTACTATACTTTTAACTGATCGAAATTTAAA
TACATCTTTTTTTGATCCTGCTGGAGGAGGAGATCCAATTTTATACCAACATTTATTT
>Arctioptera_cavillator
AACTTTATATTTTATTTTTGGTATTTGAGCAGGTATAGTAGGAACTTCATTAAGATTATT
AATTCGAGCAGAATTAGGAACCCCCGGATCTTTAATTGGAGATGATCAAATTTATAATAC
TATCGTTACAGCTCATGCATTTATTATAATTTTTTTTATAGTTATACCTATTATAATTGG
AGGATTTGGTAATTGACTCGTTCCTCTTATATTAGGAGCCCCTGATATAGCTTTCCCTCG
AATAAATAATATAAGTTTTTGACTTCTACCACCTTCTTTAACTTTATTAATTTCAAGAAG
AATTGTAGAAAATGGAGCAGGAACAGGATGAACAGTTTACCCACCTTTATCATCTAATAT
TGCCCATGGTGGAAGATCAGTAGATTTAGCTATTTTTTCATTACATTTAGCAGGAATTTC
ATCAATCTTAGGAGCTATTAATTTTATTACAACAATTATTAACATACGATTAAATAATTT
ATCTTTTGATCAAATACCTTTATTTATTTGAGCAGTTGGTATTACTGCATTTTTATTATT
ACTTTCTCTTCCTGTATTAGCTGGAGCAATCACTATACTTTTAACAGATCGAAATTTAAA
TACATCTTTTTTTGATCCTGCTGGAGGAGGAGATCCAATTTTATATCAACATTTATTT
>Gaujoptera_amsa
-ACTTTATACTTTATTTTTGGTATTTGAGCAGGAATAGTAGGAACTTCTTTAAGATTACT
AATTCGAGCAGAATTAGGTACCCCCAGATCTTTAATTGGAGATGATCAAATCTATAACAC
TATTGTTACAGCACATGCCTTTATTATAATTTTTTTTATAGTTATACCCATTATAATTGG
AGGATTTGGTAATTGACTTATCCCTTTAATGTTAGGAGCCCCTGATATAGCTTTCCCCCG
AATAAATAATATAAGTTTTTGACTTTTACCCCCTTCCTTAATACTATTAATTTCCAGAAG
AATTGTAGAAAATGGAGCAGGAACAGGATGAACAGTTTACCCCCCCCTTTCCTCTAACAT
TGCCCATAGAGGAAGATCAGTAGACTTAGCCATTTTCTCTTTACATTTAGCAGGAATTTC
ATCAATTTTAGGAGCTATTAATTTTATTACAACAATTATTAATATACGATTAAATAATCT
ATCATTTGATCAAATACCTTTATTTATTTGAGCCGTTGGTATTACTGCTTTCTTACTTCT
TCTTTCCCTTCCTGTATTAGCTGGAGCAATTACTATACTTTTAACTGATCGAAATTTAAA
TACATCTTTTTTTGATCCTGCAGGAGGAGGAGACCCAATTTTATATCAACATTT----
>Lafontaineana_alexandrae
AACTTTATATTTTATTTTTGGTATTTGAGCAGGAATGGTAGGAACTTCACTAAGATTACT
AATTCGAGCAGAATTAGGTACCCCCGAATCTTTAATTGGAGATGACCAAATTTATAATAC
TATTGTAACAGCTCATGCATTTATTATAATTTTTTTTATAGTAATGCCCATTATAATTGG
AGGATTTGGTAATTGACTTATTCCTCTAATGTTAGGAGCCCCTGACATAGCTTTCCCCCG
AATAAATAATATAAGTTTTTGACTTTTACCTCCCTCTTTGACCCTGTTAATTTCCAGAAG
AATTGTAGAAAATGGAGCAGGAACAGGATGAACAGTTTACCCTCCCCTTTCATCCACTAT
TGCCCATAGAGGAAGATCAGTAGATTTAGCTATTTTTTCCCTACATTTAGCGGGAATTTC
ATCAATTTTAGGAGCTATTAATTTTATTACAACAATTATTAACATACGATTAAATAATTT
ATCTTTTGATCAAATACCTTTATTTATTTGAGCAGTTGGCATTACTGCATTTTTATTACT
TCTTTCTCTTCCAGTATTAGCTGGGGCAATTACTATACTTTTAACAGATCGAAATCTAAA
TACATCTTTTTTTGACCCTGCAGGAGGAGGAGATCCAATTTTATACCAACATTTA---
>Lafontaineana_marmorifera
-ACCTTATATTTTATTTTTGGTATTTGAGCAGGAATAGTAGGAACTTCATTAAGATTACT
AATTCGAGCAGAATTAGGTACCCCCGGATCTTTAATTGGAGATGACCAAATTTATAATAC
TATTGTAACAGCTCACGCATTTATTATAATTTTTTTTATAGTAATACCTATTATAATTGG
AGGATTTGGCAATTGACTTATCCCCTTAATGTTAGGAGCCCCTGATATAGCTTTCCCCCG
AATAAATAATATAAGTTTTTGACTTTTACCCCCCTCTTTAACCCTATTAATTTCCAGAAG
AATTGTAGAAAATGGAGCAGGAACAGGATGAACAGTTTATCCTCCCCTTTCATCCACTAT
TGCCCATAGAGGAAGATCAGTAGACTTAGCTATTTTTTCCCTACATTTAGCAGGAATTTC
ATCAATTTTAGGGGCTATTAATTTTATTACAACAATTATTAACATACGATTAAATAACTT
ATCTTTTGATCAAATACCTTTATTTATTTGAGCAGTTGGTATTACTGCATTTTTATTACT
TCTTTCTCTTCCAGTATTAGCTGGAGCAATTACCATACTTTTAACAGATCGAAATCTAAA
TACATCTTTTTTTGATCCTGCGGGGGGGGGAGATCCAATTTTATATCAACATTTA---
>Lafontaineana_thuta
AACCTTATATTTTATTTTTGGTATTTGAGCAGGAATAGTAGGAACTTCACTAAGATTACT
AATTCGAGCAGAATTAGGTACCCCCGGATCTTTAATTGGAGATGACCAAATTTATAATAC
TATTGTGACAGCTCATGCATTTATTATAATTTTTTTTATAGTAATACCTATTATAATTGG
AGGATTTGGTAATTGACTTGTCCCCTTAATATTAGGAGCCCCTGATATAGCTTTCCCCCG
AATAAATAATATAAGTTTTTGACTTTTACCCCCCTCTTTAACCCTTTTAATTTCCAGAAG
AATTGTAGAAAATGGAGCAGGAACAGGATGAACAGTTTACCCTCCCCTTTCATCCACTAT
TGCCCATAGAGGAAGATCAGTAGATTTAGCTATTTTTTCTCTACATTTAGCAGGAATTTC
ATCAATTTTAGGAGCTATTAATTTTATTACAACAATTATTAATATACGATTAAATAATTT
ATCTTTTGATCAAATACCTTTATTTATTTGAGCAGTCGGTATTACTGCATTTTTATTGCT
TCTTTCTCTTCCAGTATTAGCTGGAGCAATTACTATACTTTTAACAGATCGAAATTTAAA
TACATCTTTTTTTGACCCTGCAGGAGGGGGAGATCCAATTTTATACCAACATTTA---
>Lafontaineana_imama
-ACCTTATATTTTATTTTTGGTATTTGAGCAGGAATAGTAGGAACTTCACTAAGATTACT
AATTCGAGCAGAATTAGGTACCCCCGGATCTTTAATTGGAGATGACCAAATTTATAATAC
TATTGTAACAGCTCATGCATTTATTATAATTTTTTTTATAGTAATACCTATTATAATTGG
AGGATTTGGTAATTGACTTGTCCCCTTAATGTTAGGAGCCCCTGATATAGCTTTCCCCCG
AATAAATAATATAAGTTTTTGACTTTTACCTCCCTCTTTAACCCTATTAATTTCCAGAAG
AATTGTAGAAAATGGAGCAGGAACAGGATGAACAGTTTACCCTCCCCTTTCATCCACTAT
TGCCCATAGAGGAAGATCAGTAGATTTAGCTATTTTTTCTCTACATTTAGCAGGAATTTC
ATCAATTTTAGGAGCTATTAATTTTATTACAACAATTATTAATATACGATTAAATAATTT
ATCTTTTGATCAAATACCTTTATTTATTTGAGCAGTTGGTATTACTGCATTTTTATTGCT
TCTTTCTCTTCCAGTATTGGCTGGAGCAATTACTATACTTTTAACAGATCGAAATTTAAA
TACATCTTTTTTTGACCCTGCAGGAGGGGGAGATCCAATTTTATATCAACATTTA---
