# Supplementary material for: A new Andean genus, Lafontaineana, with descriptions of four new species and two new Neotropical species of Panthea (Noctuidae, Pantheinae)
Source: Zookeys. 2021 Apr 6;1028:113–34. doi: 10.3897/zookeys.1028.56784 (PMC8044069; doi:10.3897/zookeys.1028.56784)
Supplement: Supplementary material 5 — File S2 [file zookeys-1028-113-s005.fasta]

>Varmina_indica
GGAACTTTATATTTTATTTTTGGTATTTGAGCAGGAATAGTAGGATATTCATTAAGACTA
TTAATTCGAGCAGAATTAGGAACCCCTGGATCCTTAATTGGAGATGATCAAATTTATAAT
ACTATCGTAACAGCCCATGCCTTTATTATAATTTTTTTTATAGTTATACCAATCATAATT
GGAGGATTTGGTAATTGACTTGTACCTTTAATGCTAGGAGCTCCTGATATAGCTTTCCCC
CGAATAAATAATATAAGTTTTTGACTCTTACCCCCCTCTTTAACTTTATTAATTTCAAGT
AGAATCGTAGAAAATGGAGCAGGAACAGGATGAACAGTTTACCCCCCCTTATCTTCTAAC
ATTGCCCATGGTGGAAGATCTGTAGACTTAGCCATCTTTTCCCTCCATTTAGCTGGAATT
TCTTCAATTCTAGGAGCTATTAATTTTATTACAACAATTATTAATATGCGACTAAACAAT
TTATCTTTCGATCAAATACCTTTATTTATTTGAGCAGTAGGTATTACAGCTTTTTTATTA
CTTTTATCTTTACCTGTATTAGCTGGAGCTATCACTATACTTCTCACAGATCGAAATCTT
AATACCTCTTTTTTTGACCCTGCAGGAGGAGGAGATCCAATTTTATATCAACATTTATTT
TGATTTTTTGG
>Panthea_apanthea
--AACTTTATATTTTATTTTTGGAATTTGAGCGGGAATAGTAGGAACTTCATTAAGATTA
TTAATTCGAGCAGAATTAGGTACCCCCAGATCTTTAATTGGAGATGATCAAATTTATAAT
ACTATTGTTACAGCACATGCATTTATTATAATTTTTTTCATAGTTATGCCCATCATAATT
GGAGGATTTGGTAATTGACTTGTTCCTTTAATATTAGGGGCTCCTGATATAGCTTTCCCC
CGAATAAACAATATGAGTTTTTGACTTTTACCCCCCTCTTTAACCCTTTTAATTTCAAGT
AGAATTGTAGAAAATGGAGCAGGAACTGGATGGACTGTATACCCCCCTCTTTCCTCTAAT
ATTGCCCACGCAGGAAGATCAGTAGATATAGCTATTTTCTCATTACATTTAGCTGGAATT
TCATCAATTTTAGGAGCAATTAATTTTATTACAACAATTATTAATATACGATTAAATAAT
TTATCCTTCGACCAAATACCATTATTTATTTGAGCTGTAGGAATTACAGCATTTTTATTA
TTATTATCTTTACCAGTACTAGCAGGAGCAATTACTATACTTTTAACTGATCGAAATCTA
AATACCTCTTTTTTTGACCCCGCAGGAGGAGGAGATCCAATTTTATACCAACACTTATTT
-----------
>Panthea_furcilla
--AACTTTATATTTTATTTTTGGAATTTGAAGAGGAATAGTAGGAACTTCATTAAGATTA
TTAATTCGAGCAGAATTAGGAACCCCCGGATCTTTAATTGGAGATGATCAAATTTATAAT
ACTATTGTTACAGCTCATGCATTTATTATAATTTTTTTTATAGTTATACCTATTATAATT
GGAGGTTTTGGTAATTGACTTGTACCTTTAATATTAGGAGCCCCTGATATAGCTTTCCCA
CGAATAAATAATATAAGTTTCTGACTTTTACCCCCTTCTTTAACTTTACTTATTTCAAGT
AGAATTGTAGAAAATGGAGCAGGAACCGGATGAACAGTTTACCCCCCTCTTTCCTCTAAT
ATTGCTCACGGAGGAAGATCTGTAGATTTAGCTATTTTTTCATTACATTTAGCTGGAATT
TCATCTATTTTAGGAGCTATTAATTTTATTACAACAATTATTAATATACGATTAAATAAC
TTATCTTTTGATCAAATACCATTATTTATTTGAGCTGTAGGTATTACAGCATTCTTATTA
TTATTATCTTTACCTGTCTTAGCAGGAGCAATTACTATACTTTTAACAGATCGAAACCTT
AATACCTNTTTTTTTGNCCCTGCTGGAGGAGGGGATCCAATTTTATATCAACATCTATTT
-----------
>Panthea_acronyctoides
--AACTTTATATTTTATCTTTGGAATTTGAAGAGGAATAGTAGGAACTTCATTAAGATTA
TTAATTCGAGCAGAATTAGGAACCCCCGGATCTTTAATTGGAGATGATCAAATTTATAAT
ACTATTGTTACAGCTCATGCATTTATTATAATTTTTTTTATAGTTATACCTATTATAATT
GGAGGTTTTGGTAATTGACTTGTACCTTTAATATTAGGAGCCCCTGATATAGCTTTCCCA
CGAATAAATAATATAAGTTTCTGACTTTTACCCCCTTCTTTAACTTTACTTATTTCAAGT
AGAATTGTAGAAAATGGAGCAGGAACCGGATGAACAGTTTACCCCCCCCTTTCCTCTAAT
ATTGCTCACGGAGGAAGATCTGTAGATTTAGCTATTTTTTCATTACATTTAGCTGGAATT
TCATCTATTTTAGGAGCTATTAATTTTATTACAACAATTATTAATATACGATTAAATAAC
TTATCTTTTGATCAAATACCATTATTTATTTGAGCTGTAGGTATTACAGCATTCTTATTA
TTATTATCTTTACCTGTCTTAGCAGGAGCAATTACTATACTTTTAACAGATCGAAATCTT
AATACCTCTTTTTTTGACCCTGCTGGAGGGGGTGATCCAATTTTATACCAACATCTATTT
-----------
>Panthea_virginarius
--AACTTTATATTTTATCTTTGGAATTTGAAGAGGAATAGTAGGAACTTCATTAAGATTA
TTAATTCGAGCAGAATTAGGAACCCCCGGATCTTTAATTGGAGATGATCAAATTTATAAT
ACTATTGTTACAGCTCATGCATTTATTATAATTTTTTTTATAGTTATACCTATTATAATT
GGAGGTTTTGGTAATTGACTTGTACCTTTAATATTAGGAGCCCCTGATATAGCTTTCCCA
CGAATAAATAATATAAGTTTCTGACTTTTACCCCCTTCTTTAACTTTACTTATTTCAAGT
AGAATTGTAGAAAATGGAGCAGGAACCGGATGAACAGTTTACCCCCCCCTTTCCTCTAAT
ATTGCTCACGGAGGAAGATCTGTAGATTTAGCTATTTTTTCATTACATTTAGCTGGAATT
TCATCTATTTTAGGAGCTATTAATTTTATTACAACAATTATTAATATACGATTAAATAAC
TTATCTTTTGATCAAATACCATTATTTATTTGAGCTGTAGGTATTACAGCATTCTTATTA
TTATTATCTTTACCTGTCTTAGCAGGAGCAATTACTATACTTTTAACAGATCGAAATCTT
AATACCTCTTTTTTTGACCCTGCTGGAGGGGGTGATCCAATTTTATACCAACATCTATTT
-----------
>Panthea_greyi
--AACTTTATATTTTATTTTTGGAATTTGAAGAGGAATAGTAGGAACTTCATTAAGATTA
TTAATTCGAGCAGAATTAGGAACCCCCGGATCTTTAATTGGAGATGATCAAATTTATAAT
ACTATTGTTACAGCTCATGCATTTATTATAATTTTTTTTATGGTTATACCTATTATAATT
GGAGGTTTTGGTAATTGACTTGTACCTTTAATATTAGGAGCCCCTGATATAGCTTTCCCA
CGAATAAATAATATAAGTTTCTGACTTTTACCCCCTTCTTTAACTTTACTTATTTCAAGT
AGAATTGTAGAAAATGGAGCAGGAACCGGATGAACAGTTTACCCCCCTCTTTCCTCTAAT
ATTGCTCACGGAGGAAGATCTGTTGATTTAGCTATTTTTTCATTACATTTAGCTGGAATT
TCATCTATTTTAGGAGCTATTAATTTTATTACAACAATTATTAATATACGATTAAATAAC
TTATCTTTTGATCAAATACCATTATTTATTTGAGCTGTAGGTATTACAGCATTCTTATTA
TTATTATCTTTACCTGTCTTAGCAGGAGCAATTACTATACTTTTAACAGATCGAAACCTT
AATACCTCTTTTTTTGACCCTGCTGGAGGGGGAGATCCAATTTTATACCAACATCTATTT
NN---------
>Panthea_coenobita
--AACTTTATATTTTATTTTTGGAATTTGAGCAGGAATAGTAGGAACTTCATTAAGATTA
TTAATTCGAGCAGAATTAGGTACCCCTGGATCTTTAATTGGAGATGATCAAATTTATAAT
ACTATTGTTACAGCTCATGCATTTATTATAATTTTTTTTATAGTTATACCTATTATAATT
GGAGGATTTGGAAATTGACTCGTACCTTTAATATTAGGAGCCCCTGATATAGCTTTCCCT
CGAATAAATAATATAAGTTTTTGACTTTTACCCCCCTCTTTAACTTTACTTATTTCAAGT
AGAATTGTAGAAAATGGAGCAGGAACTGGATGAACAGTTTATCCACCTCTTTCTTCTAAT
ATTGCTCATGCAGGGAGATCAGTAGATTTAGCTATTTTTTCATTACATTTAGCTGGAATC
TCATCTATTTTAGGAGCTATTAATTTTATTACAACAATTATTAATATACGATTAAATAAT
TTATCTTTTGATCAAATACCCTTATTTATTTGAGCTGTAGGTATTACAGCATTTTTATTA
TTATTATCTTTACCTGTTTTAGCGGGAGCAATTACCATACTTTTAACAGATCGAAATCTT
AATACTTCTTTTTTTGATCCTGCCGGAGGAGGAGATC-----------------------
-----------
>Panthea_florianii
------------------------------------------------------------
TTAATTCGAGCAGAATTAGGTACCCCCGGATCTTTAATTGGAGATGATCAAATTTATAAT
ACTATTGTTACAGCTCATGCATTTATTATAATTTTTTTTATAGTTATACCTATTATAATT
GGAGGATTTGGTAATTGACTTGTACCTTTAATATTAGGAGCCCCTGATATAGCTTTCCCC
CGAATAAATAATATAAGTTTCTGACTTTTACCCCCCTCTTTAACTTTATTAATTTCAAGA
AGAATCGTAGAAAATGGAGCAGGAACTGGATGAACAGTTTACCCACCCCTTTCATCTAAT
ATCGCCCATGGAGGAAGATCAGTAGATTTAGCTATTTTTTCCTTACATTTAGCCGGAATT
TCATCTATTTTAGGAGCTATTAATTTTATTACAACAATTATTAATATACGATTAAATAAT
TTATCTTTCGATCAAATACCTTTATTTATTTGAGCT------------------------
------------------------------------------------------------
------------------------------------------------------------
-----------
>Panthea_judyae
--AACTTTATATTTTATTTTTGGAATTTGAGCAGGAATAGTAGGAACTTCATTAAGATTA
TTAATTCGAGCAGAATTAGGTACCCCCGGATCTTTAATTGGAGATGATCAAATTTATAAT
ACTATTGTCACAGCTCATGCATTTATTATAATTTTTTTTATAGTTATACCTATTATAATT
GGAGGATTTGGTAATTGACTTGTACCTTTAATATTAGGAGCTCCCGATATAGCTTTCCCT
CGAATAAATAATATAAGTTTCTGACTCTTACCCCCCTCTTTAACTTTACTTATTTCAAGT
AGAATCGTAGAAAATGGAGCAGGAACTGGATGAACAGTTTACCCCCCCCTCTCTTCTAAT
ATTGCTCATAGAGGAAGATCTGTAGATTTAGCAATTTTTTCTTTACATTTAGCTGGAATT
TCATCTATTTTAGGAGCTATTAATTTTATTACAACAATTATTAATATACGATTAAATAAT
TTATCTTTTGATCAAATACCTTTATTTATTTGAGCTGTAGGTATTACAGCATTTTTACTA
TTATTATCTTTACCTGTTTTAGCGGGAGCAATTACTATACTTTTAACAGATCGAAATCTT
AATACCTCTTTCTTTGACCCTGCTGGAGGAGGAGATCCAATTTTATACCAACATCTATTT
-----------
>Panthea_gigantea
--AACTTTATATTTTATTTTTGGGATTTGAGCAGGAATAGTAGGAACTTCATTAAGATTA
TTAATTCGAGCAGAATTAGGTACCCCTGGATCTTTAATTGGAGATGATCAAATTTATAAT
ACCATTGTTACAGCTCATGCATTTATTATAATTTTTTTTATAGTTATACCTATTATAATT
GGAGGATTTGGAAATTGACTTGTACCTTTAATATTAGGAGCCCCCGATATAGCTTTTCCC
CGAATAAATAATATAAGTTTCTGACTTTTACCCCCCTCTTTAACTTTACTTATTTCAAGT
AGAATTGTAGAAAATGGAGCAGGAACTGGATGAACAGTTTACCCCCCTCTTTCTTCTAAT
ATTGCCCATAGAGGAAGATCTGTAGATTTAGCAATTTTTTCTTTACATTTAGCTGGAATT
TCATCTATTCTAGGAGCTATTAATTTTATTACAACAATTATTAATATACGATTAAATAAT
TTATCTTTTGATCAAATACCTTTATTTATTTGAGCTGTAGGTATTACAGCATTTTTATTA
CTATTATCTTTACCTGTTTTAGCAGGAGCAATTACTATACTCTTAACAGATCGAAATCTT
AATACCTCTTTCTTTGATCCTGCTGGAGGGGGAGATCCAATTTTATACCAACATCTATTT
-----------
>Panthea_sp.
---ACTTTATACTTTATTTTTGGAATTTGAGCAGGAATAGTAGGAACTTCATTAAGATTA
TTAATTCGAGCAGAATTAGGTACCCCTGGGTCTTTAATTGGAGATGATCAAATTTATAAT
ACTATTGTTACAGCTCATGCATTTATTATAATCTTTTTTATAGTTATACCTATTATAATT
GGAGGATTTGGAAATTGACTTGTACCTTTAATATTAGGAGCCCCCGATATAGCTTTTCCC
CGAATAAATAACATAAGTTTCTGACTTTTACCCCCCTCTTTAACTTTACTTATTTCAAGA
AGAATTGTAGAAAATGGAGCAGGGACTGGATGAACAGTTTACCCCCCTCTCTCTTCTAAT
ATTGCTCATAGAGGAAGATCTGTAGATTTAGCAATTTTTTCTTTACATTTAGCTGGAATT
TCATCCATTCTAGGAGCTATTAATTTTATTACAACAATTATTAATATACGATTAAATAAT
TTATCTTTTGATCAAATACCTTTATTTATTTGAGCTGTAGGTATCACAGCATTTTTATTA
CTATTATCTTTACCTGTTTTAGCAGGAGCAATTACCATACTTTTAACAGATCGAAATCTT
AATACCTCTTTCTTTGATCCTGCTGGAGGAGGGGATCCAATCTTATATCAACATCTA---
-----------
>Panthea_guatemala
---ACTTTATACTTTATTTTTGGAATTTGAGCCGGAATAGTAGGAACTTCATTAAGATTA
TTAATTCGAGCAGAATTAGGTACCCCTGGGTCTTTAATTGGAGATGATCAAATTTATAAT
ACTATTGTTACAGCTCATGCATTTATTATAATCTTTTTTATAGTTATACCTATTATAATT
GGAGGATTTGGAAATTGACTTGTACCTTTAATATTAGGAGCCCCCGATATAGCTTTCCCC
CGAATAAATAACATAAGTTTCTGACTTTTACCCCCCTCTTTAACTTTACTTATTTCAAGA
AGAATTGTAGAAAATGGAGCAGGAACTGGATGAACAGTTTACCCCCCTCTCTCTTCTAAT
ATTGCTCATAGAGGAAGATCTGTAGACTTAGCAATTTTTTCTTTACATTTAGCTGGAATT
TCATCTATTCTAGGAGCTATTAATTTTATTACAACAATTATTAATATACGATTAAATAAT
TTATCTTTTGATCAAATACCCTTATTTATTTGAGCTGTAGGTATCACAGCATTTTTATTA
CTATTATCTTTACCTGTTTTAGCAGGAGCAATTACCATACTTTTAACAGATCGAAATCTT
AATACCTCTTTCTTTGATCCTGCTGGAGGAGGGGATCCAATCTTATATCAACATCTA---
-----------
