# Supplementary material for: A new Andean genus, Lafontaineana, with descriptions of four new species and two new Neotropical species of Panthea (Noctuidae, Pantheinae)
Source: Zookeys. 2021 Apr 6;1028:113–34. doi: 10.3897/zookeys.1028.56784 (PMC8044069; doi:10.3897/zookeys.1028.56784)
Supplement: Supplementary material 6 — File S3 [file zookeys-1028-113-s006.tre]

#NEXUS
begin taxa;
	dimensions ntax=20;
	taxlabels
	Arctioptera_cavillator
	Bathyra_sagata
	Charadra_deridens
	Cicadoforma_ocelote
	Cicadomorphus_lilianae
	Gaujonia_kanakusika
	Gaujoptera_amsa
	Lafontaineana_alexandrae
	Lafontaineana_imama
	Lafontaineana_marmorifera
	Lafontaineana_thuta
	Lichnoptera_albidiscata
	Lichnoptera_atrifrons
	Lichnoptera_durango
	Lichnoptera_gulo
	Lichnoptera_illudens
	Lichnoptera_moestoides
	Meleneta_antennata
	Millerana_cundinamarquensis
	Oculicattus_renifera
;
end;

begin trees;
	tree tree_1 = [&R] (Millerana_cundinamarquensis:0.098848,(((Oculicattus_renifera:0.093891,Gaujonia_kanakusika:0.038697)[&label="89.1/88"]:0.026169,Cicadomorphus_lilianae:0.035911)[&label="66.8/60"]:0.005592,Cicadoforma_ocelote:0.031732)[&label="96.6/99"]:0.030586,((((Lichnoptera_moestoides:0.089402,Lichnoptera_atrifrons:0.033474)[&label="94.7/96"]:0.030453,(((Meleneta_antennata:0.0933,Arctioptera_cavillator:0.037588)[&label="32.6/54"]:0.008534,Charadra_deridens:0.073198)[&label="64.4/69"]:0.011661,Bathyra_sagata:0.074851)[&label="45.6/35"]:0.003756)[&label="77/46"]:0.007395,(((Lichnoptera_durango:0.040291,(Lichnoptera_gulo[&!color=#3399ff]:0.03508,Lichnoptera_albidiscata:0.016346)[&label="65.7/85"]:0.003238)[&label="93.9/96"]:0.018525,Lichnoptera_illudens:0.016927)[&label="97.4/100"]:0.03425,Gaujoptera_amsa:0.05707)[&label="64.2/44"]:0.015516)[&label="15.3/28"]:0.005214,((Lafontaineana_alexandrae[&!color=#3399ff]:0.030506,Lafontaineana_marmorifera[&!color=#3399ff]:0.021871)[&label="26.4/51",!color=#3399ff]:0.004896,(Lafontaineana_thuta[&!color=#3399ff]:0.006884,Lafontaineana_imama[&!color=#3399ff]:0.004758)[&label="39.7/62",!color=#3399ff]:0.003049)[&label="98.4/96"]:0.0278)[&label="64.5/59"]:0.008557);
end;

begin figtree;
	set appearance.backgroundColorAttribute="Default";
	set appearance.backgroundColour=#ffffff;
	set appearance.branchColorAttribute="User selection";
	set appearance.branchColorGradient=false;
	set appearance.branchLineWidth=2.0;
	set appearance.branchMinLineWidth=0.0;
	set appearance.branchWidthAttribute="Fixed";
	set appearance.foregroundColour=#000000;
	set appearance.hilightingGradient=false;
	set appearance.selectionColour=#2d3680;
	set branchLabels.colorAttribute="User selection";
	set branchLabels.displayAttribute="Branch times";
	set branchLabels.fontName="sansserif";
	set branchLabels.fontSize=8;
	set branchLabels.fontStyle=0;
	set branchLabels.isShown=false;
	set branchLabels.significantDigits=4;
	set layout.expansion=0;
	set layout.layoutType="RECTILINEAR";
	set layout.zoom=0;
	set legend.attribute="label";
	set legend.fontSize=10.0;
	set legend.isShown=false;
	set legend.significantDigits=4;
	set nodeBars.barWidth=4.0;
	set nodeBars.displayAttribute=null;
	set nodeBars.isShown=false;
	set nodeLabels.colorAttribute="User selection";
	set nodeLabels.displayAttribute="label";
	set nodeLabels.fontName="sansserif";
	set nodeLabels.fontSize=8;
	set nodeLabels.fontStyle=0;
	set nodeLabels.isShown=true;
	set nodeLabels.significantDigits=4;
	set nodeShapeExternal.colourAttribute="User selection";
	set nodeShapeExternal.isShown=false;
	set nodeShapeExternal.minSize=10.0;
	set nodeShapeExternal.scaleType=Width;
	set nodeShapeExternal.shapeType=Circle;
	set nodeShapeExternal.size=4.0;
	set nodeShapeExternal.sizeAttribute="Fixed";
	set nodeShapeInternal.colourAttribute="User selection";
	set nodeShapeInternal.isShown=false;
	set nodeShapeInternal.minSize=10.0;
	set nodeShapeInternal.scaleType=Width;
	set nodeShapeInternal.shapeType=Circle;
	set nodeShapeInternal.size=4.0;
	set nodeShapeInternal.sizeAttribute="Fixed";
	set polarLayout.alignTipLabels=false;
	set polarLayout.angularRange=0;
	set polarLayout.rootAngle=0;
	set polarLayout.rootLength=100;
	set polarLayout.showRoot=true;
	set radialLayout.spread=0.0;
	set rectilinearLayout.alignTipLabels=false;
	set rectilinearLayout.curvature=0;
	set rectilinearLayout.rootLength=100;
	set scale.offsetAge=0.0;
	set scale.rootAge=1.0;
	set scale.scaleFactor=1.0;
	set scale.scaleRoot=false;
	set scaleAxis.automaticScale=true;
	set scaleAxis.fontSize=8.0;
	set scaleAxis.isShown=false;
	set scaleAxis.lineWidth=1.0;
	set scaleAxis.majorTicks=1.0;
	set scaleAxis.minorTicks=0.5;
	set scaleAxis.origin=0.0;
	set scaleAxis.reverseAxis=false;
	set scaleAxis.showGrid=true;
	set scaleBar.automaticScale=true;
	set scaleBar.fontSize=10.0;
	set scaleBar.isShown=true;
	set scaleBar.lineWidth=1.0;
	set scaleBar.scaleRange=0.0;
	set tipLabels.colorAttribute="User selection";
	set tipLabels.displayAttribute="Names";
	set tipLabels.fontName="sansserif";
	set tipLabels.fontSize=8;
	set tipLabels.fontStyle=0;
	set tipLabels.isShown=true;
	set tipLabels.significantDigits=4;
	set trees.order=true;
	set trees.orderType="increasing";
	set trees.rooting=true;
	set trees.rootingType="User Selection";
	set trees.transform=false;
	set trees.transformType="cladogram";
end;
